# Supplementary material for: Comparative efficacy of various oral hygiene care methods in preventing ventilator-associated pneumonia in critically ill patients: A systematic review and network meta-analysis
Source: PLoS One. 2024 Dec 13;19(12):e0313057. doi: 10.1371/journal.pone.0313057 (PMC11642986; doi:10.1371/journal.pone.0313057)
Supplement: S1 Table — (XLSX) [file pone.0313057.s006.xlsx]

## Sheet: 4474 initial screening
1st_no	initial_judge	reason	title	year
1	Exclude	title&abstract	Effects of oral zinc sulfate on hyperbilirubinemia in low-birth-weight neonates	2016
2	Exclude	title&abstract	Clinical significance and prognostic effect of serum 25-hydroxyvitamin D concentrations in critical and severe hand, foot and mouth disease	2017
3	Exclude	title&abstract	A comparative study of sodium thiopental and propofol in adenotonsillectomy surgery in children: MOPS score, incidence and severity of agitation	2017
4	Exclude	title&abstract	The therapeutic effect of zinc sulfate on neonatal hyperbilirubinemia	2017
5	Exclude	title&abstract	PROmotion of COvid-19 VA(X)ccination in the Emergency Department\&mdash;PROCOVAXED: study protocol for a cluster randomized controlled trial	2022
6	Exclude	title&abstract	Clinical Trial of Efficacy and Safety of Oral Drug in Adult Patients With COVID-19 - A Phase 1/2, Dose Escalation, and Randomized, Double-Blind, Placebo-Controlled Study of the Efficacy and Safety of Oral WP1122 in Adult Patients With Advanced Coronavirus Disease 2019 (COVID-19)	2022
7	Exclude	title&abstract	Zinc Supplementation in Pediatric Sepsis - Zinc Supplementation in Pediatric Sepsis; a Randomized Controlled Trial	2022
8	Exclude	title&abstract	Endothelial Protection in Post COVID-19 Patients With Sulodexide - Endothelial Protection in Post COVID-19 Patients. The Effect of Sulodexide on Serum Levels of Biomarkers for Endothelial Dysfunction. A Prospective, Randomized, Placebo-controlled, Investigator-initiated Trial	2022
9	Exclude	title&abstract	Mobile-based lifestyle intervention in women with glucose intolerance after gestational diabetes mellitus (Melinda), a multicenter randomized controlled trial: methodology and design	2020
10	Exclude	title&abstract	Efficacy of vaginal and oral progesterone after tocolytic therapy in threatened preterm labor: a 3-arm parallel-group randomized controlled trial	2021
11	Exclude	title&abstract	Phase i study of zotiraciclib in combination with temozolomide for patients with recurrent high-grade astrocytomas	2021
12	Exclude	title&abstract	A randomized parallel design trial of the efficacy and safety of tranexamic acid, dexmedetomidine and nitroglycerin in controlling intraoperative bleeding and improving surgical field quality during septorhinoplasty under general anesthesia	2021
13	Exclude	title&abstract	Comparison of the effect of Persica mouthwash and normal saline in reducing ventilator-induced respiratory infection - Comparison of the effect of Persica mouthwash and normal saline on the reduction of ventilator-induced respiratory infections in hospitalized children	2022
14	Exclude	title&abstract	Effect of fourth hourly oral cavity and throat suctioning on ventilator related outcomes in patients requiring mechanical ventilation in intensive care units - Effect of fourth hourly oropharyngeal suctioning on ventilator associated events in patients requiring mechanical ventilation in intensiv...	2022
15	Exclude	title&abstract	Laparoscopic versus open pancreatoduodenectomy for pancreatic or periampullary tumours (LEOPARD-2): a multicentre, patient-blinded, randomised controlled phase 2/3 trial - Laparoscopic versus open pancreatoduodenectomy for pancreatic or periampullary tumours (LEOPARD-2): a multicentre, patient-bl...	2019
16	Exclude	title&abstract	Efficacy and safety of oral nifedipine with or without vaginal progesterone in the management of threatened preterm labor - Efficacy and safety of oral nifedipine with or without vaginal progesterone in the management of threatened preterm labor	2019
17	Exclude	title&abstract	Induction of Labor in Pregnant Women With Prelabor Rupture of Membranes - Oxytocin or Misoprostol	2022
18	Exclude	title&abstract	SOLIDARITY Finland Plus Long COVID-19	2022
19	Exclude	title&abstract	DirEct Versus VIdeo LaryngosCopE Trial	2022
20	Exclude	title&abstract	Inhalational Ethanol Therapy (Spray and Nebulized ETHO) in COVID-19 Treatment	2022
21	Exclude	title&abstract	Preoperative Administration of Oral Carbohydrate Drink, Neutrophil/Lymphocyte Ratio and Postoperative Complications	2022
22	Exclude	title&abstract	Comparison of the Effectiveness of Continuous Positive Airway Pressure (CPAP) Therapy with a Combination of High-Frequency Oscillations and CPAP in the Treatment of Respiratory Distress Syndrome in Infants	2022
23	Exclude	title&abstract	McGRATH video laryngoscope versus Macintosh for intubation in hypoxemic COVID-19 ICU patients	2022
24	Exclude	title&abstract	Pragmatic Trial Examining Oxygenation Prior to Intubation	2022
25	Exclude	title&abstract	Prevention of Broncho-aspiration (BA) in Adult Subjects During Their ICU Stay	2022
26	Exclude	title&abstract	Bezlotoxumab Yielded Outcomes by Addressing Personalized Needs in Clostridioides Difficile Infection	2022
27	Exclude	title&abstract	Sacral Erector Spinae,Penile and Caudal Block for Pain Relief After Hypospadias Surgery	2022
28	Exclude	title&abstract	The Effect Of Oral Motor Stimulation And Nonnutritive Sucking To The Time Of Transition To Oral Nutrition In Preterm	2022
29	Exclude	title&abstract	Ventilation Modalities and Acute Ischemic Stroke	2022
30	Exclude	title&abstract	Effects of nasal mask leak and heated humidification on nasal mucosa in the therapy with nasal continuous positive airway pressure (nCPAP)	2008
31	Exclude	title&abstract	Prospective multicenter survey on predictive factors for positive oral food challenge tests in diagnosis of gastrointestinal food allergy in neonates	2016
32	Exclude	title&abstract	Role of commonly used blood pressure medications in treatment of COVID-19 (CLARITY 2.0)	2021
33	Exclude	title&abstract	Frequent Standardized Oral Care to Improve Health Outcomes in Premature Infants in the Neonatal Intensive Care Unit	2021
34	Exclude	title&abstract	Early premature infants on respiratory support: a functional early enteral development (FEED) randomized control trial	2022
35	Exclude	title&abstract	Baricitinib plus Standard of Care for Hospitalized Adults with COVID-19 on Invasive Mechanical Ventilation or Extracorporeal Membrane Oxygenation: results of a Randomized, Placebo-Controlled Trial	2021
36	Exclude	title&abstract	Comparison of metformin and insulin therapy for the treatment of gestational diabetes mellitus&mdash;a randomised controlled trial	2022
37	Exclude	title&abstract	CO-Sprout: Broccoli sprout powder for COVID-19 positive pregnant women on the rate of hospital admission	2022
38	Exclude	title&abstract	Efficacy of nasal high frequency oscillation ventilation (NHFOV) compared to noninvasive positive-pressure ventilation (NIPPV) in pre-terms with respiratory distress syndrome during the first 7 days of life	2022
39	Exclude	title&abstract	International ALLIANCE Study of Therapies to prevent progression of COVID-19, a randomized trial - Stage 2	2022
40	Exclude	title&abstract	Gut decontamination by rifaximin in patients with predicted severe acute pancreatitis	2021
41	Exclude	title&abstract	A study of Broad-spectrum Rapid Antidote: Varespladib Oral for Snakebite (BRAVO)	2021
42	Exclude	title&abstract	Exercise, nutrition and mental well being support in reducing complications after surgery for cancer of ovary	2022
43	Exclude	title&abstract	Evaluation of ketamine on opiods consumption in traumatic patient	2020
44	Exclude	title&abstract	Use of Pirfenidone in the prevention of fibrosis in patients with acute respiratory distress syndrome (ARDS): clinical trial to prevent the onset of pulmonary fibrosis in patients with ARDS	2021
45	Exclude	title&abstract	Clinical trial of statins CAncer preventive and Pleiotropic TherApy IN smokers with chronic obstructive pulmonary disease (COPD)	2021
46	Exclude	title&abstract	A randomized, double-blind, placebo-controlled study to evaluate the safety and efficacy of EB05 + standard of care versus placebo + standard of care in adult hospitalized patients with COVID19	2021
47	Exclude	title&abstract	Comparative study of the consequences of expected treatment of premature membrane rupture in women	2022
48	Exclude	title&abstract	the effect of melatonin for the management of delirium and agitation	2021
49	Exclude	title&abstract	Effects of selected music therapy on anxiety severity quantity of patients acute respiratory failure covid-19	2021
50	Exclude	title&abstract	Evaluation of the effect of edible herbal medicine in decreasing mortality and hospitalization of patients with COVID-19	2021
51	Exclude	title&abstract	The effect of touch on vital signs and level of consciousness	2021
52	Exclude	title&abstract	effect of vitamin B1 on the level of consciousness	2022
53	Exclude	title&abstract	Comparison of the effectiveness of oral and motor-intervention with multisensory stimulation in nutritive sucking in premature infants admitted to the neonatal intensive care unit: RCT	2021
54	Exclude	title&abstract	Which is the best endoscopic treatment for achalasia in children?	2022
55	Exclude	title&abstract	A study investigating cocoa powder as an additional treatment for coronavirus patients and its effect on complications associated with COVID-19	2021
56	Exclude	title&abstract	Alfentanil versus fentanyl with ketamine for emergency department rapid sequence intubation: The A-FAKT study, a randomised clinical trial	2021
57	Exclude	title&abstract	A study to investigate the efficacy of recovalescent plasma in vulnerable individuals with early-stage covid-19	2021
58	Exclude	title&abstract	Randomized Control Trial between Two Hourly Oral Misoprostol and Propess for Induction of Labor	2013
59	Exclude	title&abstract	Randomized clinical trial between two protocols of oral misoprostol for induction of labor	2013
60	Exclude	title&abstract	Inappropriate plasma transfusion at academic hospitals: an audit and qualitative study	2016
61	Exclude	title&abstract	Sublingual atropine sulfate use for sialorrhea in pediatric patients	2017
62	Exclude	title&abstract	Low-dose aspirin in the prevention of hypertensive disorders of pregnancy in relatively low-risk nulliparous women	1995
63	Exclude	title&abstract	An eight hour hemodynamic study of two slow release nitrate derivatives: a comparative double blind against placebo study	1983
64	Exclude	title&abstract	Immunonutrition with glutamine in ICU patients	2017
65	Exclude	title&abstract	The effect of oral levothyroxine on bleeding and need for inotropic agents in patients undergoing coronary artery bypass graft	2017
66	Exclude	title&abstract	Comparison of opium tincture and methadone on pain and agitation control in inhalational opium addicted patients admitted to critical care unit: a pilot study	2016
67	Exclude	title&abstract	Early increase in protein intake reduces mortality in underweight critically ill patients	2016
68	Exclude	title&abstract	Use of speaking valve on preventing respiratory infections, in critical traqueostomized patients diagnosed of dysphagia secondary to artificial airway. Edisval study first 12 months	2016
69	Exclude	title&abstract	Multicenter randomized clinical trial of lateral-trendelenburg vs. semi recumbent position for the prevention of ventilatorassociated pneumonia-the gravity-VAP trial	2016
70	Exclude	title&abstract	Bronchial thermoplasty is effective and relatively safe in high risk asthma patients	2017
71	Exclude	title&abstract	Enteral feeding during noninvasive ventilation in a randomized clinical trial of helmet ventilation in acute respiratory distress syndrome	2017
72	Exclude	title&abstract	Oral sensorimotor intervention improves breastfeeding establishment in preterm infants	2017
73	Exclude	title&abstract	Cerebral edema: an uncommon but devastating complication of diabetic ketoacidosis	2017
74	Exclude	title&abstract	Effects of enteral nutrition on stress ulcer hemorrhage in critically ill patients: multicenter randomized controlled trial	2017
75	Exclude	title&abstract	Polyclonal intravenous immune globuline treatment as additional strategy in sepsis	2017
76	Exclude	title&abstract	Effects of a novel seven-species probiotic against oropharyngeal bacterial infestation in adult trauma Intensive care unit patients: a randomized double blind clinical trial	2017
77	Exclude	title&abstract	Nimodipine-free management of cerebral vasospasm following aneurysmal rupture; Realistic	2017
78	Exclude	title&abstract	The effect of ozonated water and chlorhexidine gluconate on prevention of ventilator-associated pneumonia: a double-blind, randomized, clinical trial	2017
79	Exclude	title&abstract	Torsemide for prevention of persistent postpartum hypertension in preeclampsia: a randomized, placebo-controlled trial	2018
80	Exclude	title&abstract	A randomized controlled trial to compare the efficacy of three different methods of maternal hydration for oligohydramnios	2018
81	Exclude	title&abstract	Multimodal pain management and effect on opioid use postoperatively in non-icu patients	2018
82	Exclude	title&abstract	Speech therapy in post-intubation patients with oropharyngeal dysphagia: a randomized controlled trial	2015
83	Exclude	title&abstract	Comparison of two strategies of oropharyngeal and tracheal suctioning in mechanically ventilated patients (AMYLASPI): a pilot study	2018
84	Exclude	title&abstract	Ruxolitinib in children with steroid-refractory severe acute enteral GvHD	2017
85	Exclude	title&abstract	Steroids in cardiac surgery (SIRS): infection substudy	2017
86	Exclude	title&abstract	Intravenous paracetamol in neonates: safety, ethanol-drug interactions and efficacy-protocol of the parashute trial	2017
87	Exclude	title&abstract	PDA closure with paracetamol versus ibuprofen	2017
88	Exclude	title&abstract	Just-in-time video laryngoscopy versus direct laryngosocpy for neonatal intubation	2015
89	Exclude	title&abstract	Does platelet mass influence the effectiveness of ibuprofen treatment for patent ductus arteriosus in preterm infants?	2016
90	Exclude	title&abstract	Effect of pressure support ventilation on maximum exercise capacity in individuals with COPD	2014
91	Exclude	title&abstract	Pharmacokinetics and absolute bioavailability of voriconazole administered through a nasogastric tube with continuous enteral feeding to critically ill ventilated patients	2016
92	Exclude	title&abstract	The way to magnesium supplementation in pregnancy	2014
93	Exclude	title&abstract	Effects of Prefeeding Oral Stimulation on Feeding Performance in Preterm Infants	2012
94	Exclude	title&abstract	Is Nasogastric Tube Necessary After Pancreaticoduodenectomy?	2013
95	Exclude	title&abstract	A Randomized Trial of Providing BCG Vaccination Immediately	2013
96	Exclude	title&abstract	Adjusted Individual Oral Feeding for Improving Short and Long Term Outcomes of Preterm Infants	2013
97	Exclude	title&abstract	Angiotensin II Antagonist in Severe Sepsis	2013
98	Exclude	title&abstract	Comparison of Ivor Lewis and Tri-incision Approaches for Patients With Esophageal Cancer	2013
99	Exclude	title&abstract	Adjunct Methadone to Decrease the Duration of Mechanical Ventilation in the Medical Intensive Care Unit	2013
100	Exclude	title&abstract	Air-impingement Manipulation to Clear Subglottic Secretion Compared With Drainage Tube in Prolonged Intubated Patients	2013
101	Exclude	title&abstract	Effect of Citrulline on the Clinical and Biochemical Evolution of Patients With Sepsis	2015
102	Exclude	title&abstract	Safety and Efficacy of the Use of Regional Anticoagulation With Citrate in Continuous Venovenous Hemofiltration	2006
103	Exclude	title&abstract	Reduction of Atrial Fibrillation Study in Patients Undergoing Coronary Artery Bypass Grafting. (RASCABG 1 Study)	2006
104	Exclude	title&abstract	Effect of Homeopathic Remedy Kalium Bichromicum on Viscosity and Amount of Sputum Mechanically Ventilated ICU Patients	2006
105	Exclude	title&abstract	Dexmedetomidine vs. Remifentanil for Sedation During AFI	2006
106	Exclude	title&abstract	Preoperative Oral Immunonutrition and Cardiac Patients	2018
107	Exclude	title&abstract	Effects of Vitamin C Administration on Extravascular Lung Water in Patients With Severe Features of Preeclampsia	2018
108	Exclude	title&abstract	Combined Use of a Respiratory Broad Panel mPCR and Procalcitonin to Reduce Duration of Antibiotics Exposure in Patients With Severe Community-Acquired Pneumonia	2018
109	Exclude	title&abstract	Effect of Brovana and Tiotropium in Chronic Obstructive Pulmonary Disease (COPD)	2008
110	Exclude	title&abstract	Evaluation of Analgesia With EMLA and Glucose Oral Solution	2008
111	Exclude	title&abstract	Intracolonic Vancomycin Therapy in Severe C. Diff Colitis	2011
112	Exclude	title&abstract	Oral Prednisolone in Severe Acute Exacerbation of Chronic Obstructive Pulmonary Disease (COPD)	2011
113	Exclude	title&abstract	Impact of Information Strategy Based on Booklet on Anxiety in Family in ICU	2011
114	Exclude	title&abstract	Effects of Anesthetic Technique on Immune and Inflammatory Systems Following Radical Prostatectomy	2011
115	Exclude	title&abstract	Use of Orotracheal Continuous Positive Airway Pressure (CPAP) in Newborns With Respiratory Failure	2011
116	Exclude	title&abstract	Sublingual Misoprostol for Induction of Labor	2011
117	Exclude	title&abstract	Oral Care and Gram-negative Pathogen in Children	2011
118	Exclude	title&abstract	The Comparison of Glidescope and the Direct Laryngoscopy in the Insertion of the Double Lumen Endotracheal Tube	2011
119	Exclude	title&abstract	Pilot Study of Sucrose to Reduce Pain in Sick Babies	2011
120	Exclude	title&abstract	Nutritional Adequacy Therapeutic Enhancement in the Critically Ill. The NUTRIATE Study	2013
121	Exclude	title&abstract	Effect of Early Nutritional Therapy on Frailty, Functional Outcomes and Recovery of Undernourished Medical Inpatients Trial	2015
122	Exclude	title&abstract	The Effect of BIS Monitorization to Intraoperative Anesthetic Consumption During Coronary Artery Surgery	2015
123	Exclude	title&abstract	Oral Triiodothyronine for Children Undergoing Cardiopulmonary Bypass in Indonesia	2015
124	Exclude	title&abstract	Propranolol for prevention of postoperative cardiac arrhythmias: a randomized study	1980
125	Exclude	title&abstract	Prevention of nosocomial urinary tract infections in intensive care units. Evaluation of urinary acidification by ascorbic acid	1994
126	Exclude	title&abstract	Comparison between conventional cap and one-way valve in the decannulation of patients with long-term tracheostomies	1993
127	Exclude	title&abstract	Prevention of colonisation and subsequent infection in critically ill patients: a prospective randomised comparison of two regimes. PNEUMONIEPROPHYLAXE LANGZEITBEATMETER PATIENTEN: SELEKTIVE DARMDEKONTAMINATION NACH STOUTENBEEK ODER KOLONISATIONSPROPHYLAXE NACH UNERTL? EIN PROSPEKTIVER RANDOMISI...	1991
128	Exclude	title&abstract	A small dose of butorphanol produces hemodynamic stability during isoflurane anesthesia	1995
129	Exclude	title&abstract	Efficacy of Acetaminophen in Posterior Fossa Surgery	2015
130	Exclude	title&abstract	COntinuous vs BOlus Nasogastric Feeding in Mechanically Ventilated Pediatric Patients 2	2015
131	Exclude	title&abstract	Glucocorticoid Therapy Impact on the Inflammatory Response and Clinical Evolution in Patients With Severe Bronchiolitis	2015
132	Exclude	title&abstract	Detection of Chlorhexidine in Tracheal Secretions After Routine Oral Care With Chlorhexidine Gluconate	2015
133	Exclude	title&abstract	Effect of Yoga on Anesthesia Management	2017
134	Exclude	title&abstract	Intranasal Dexmedetomidine for Procedural Pain Management in Elderly Adults in Palliative Care	2017
135	Exclude	title&abstract	Effects of Early Vitamin A Supplementation on the Risk for Retinopathy of Prematurity in Extremely Preterm Infants	2017
136	Exclude	title&abstract	Methadone and Quality of Postoperative Recovery	2017
137	Exclude	title&abstract	The VITDALIZE Study: Effect of High-dose Vitamin D3 on 28-day Mortality in Adult Critically Ill Patients	2017
138	Exclude	title&abstract	Post-operative Complication, Impulsive Compression, in Situ Bypass	2017
139	Exclude	title&abstract	Comparison of Two Nasal Interface for CPAP in Preterm	2017
140	Exclude	title&abstract	Effectiveness of an Intervention Bundle on Thirst Intensity and Dry Mouth Among Patients in ICUs	2017
141	Exclude	title&abstract	Valacyclovir in Preventing Cytomegalovirus Infection in Patients Who Are Undergoing Donor Stem Cell Transplantation	2002
142	Exclude	title&abstract	Management of Hyponatremia in Preterm Infants on Diuretics	2005
143	Exclude	title&abstract	Micronutrient Supplemented Probiotic Yogurt for HIV/AIDS and Other Immunodeficiencies	2007
144	Exclude	title&abstract	Safety and Tolerance on Lipids of Parenteral and Enteral Nutrition in Critically Ill Patients With Liver Failure	2007
145	Exclude	title&abstract	Study of the Relative Oral Bioavailability of the Antiflu Medicine Oseltamivir in the Intensive Care Unit	2009
146	Exclude	title&abstract	Effects of a Combination of IV-PCA With Continuous IV Infusion of MO, Versus IV-PCA MO on Postoperative Pain	2009
147	Exclude	title&abstract	Burn Micronutrient Repletion Pilot Study	2009
148	Exclude	title&abstract	Intratracheal Vitamin A Administration With Surfactant for Newborn Respiratory Distress Syndrome	2010
149	Exclude	title&abstract	Prevention of Bronchiectasis in Infants With Cystic Fibrosis	2010
150	Exclude	title&abstract	Intravenous Acetaminophen in Craniotomy	2012
151	Exclude	title&abstract	The Developmental Effects of NICU Positioning	2012
152	Exclude	title&abstract	Transcutaneous Electrical Nerve Stimulation Post-thoracic Surgery in a Intensive Care Unit	2015
153	Exclude	title&abstract	Evaluation of Periop Biochemical Stress Factors in Craniotomy Neurosurgical Procedure With Respect to Preop Hypertension	2015
154	Exclude	title&abstract	Non-anesthesiologist-administered Propofol During the Flexible Bronchoscopy	2016
155	Exclude	title&abstract	Endourology Disease Group Excellence (EDGE) Consortium: Antibiotics (Abx) for Percutaneous Nephrolithotomy (PCNL) Part 2	2016
156	Exclude	title&abstract	Nebulized 3% Hypertonic Saline vs. Standard of Care in Patients With Bronchiolitis	2016
157	Exclude	title&abstract	Support Surfaces to Prevent Pressure Injuries	2016
158	Exclude	title&abstract	Effects of a "Walk, Eat, & Breathe" Nursing Intervention For Patients With Esophageal Cancer	2016
159	Exclude	title&abstract	Comparison of the Effects of Intermittent and Continuous Enteral Feeding on Glucose-Insulin Dynamics in Critically Ill Medical Patients	2016
160	Exclude	title&abstract	Cholecalciferol Supplementation in Critically Ill Patients With Severe Vitamin D Deficiency	2016
161	Exclude	title&abstract	Oral Care to Reduce Mouth and Throat Infections in Critically Ill Patients	2004
162	Exclude	title&abstract	An Investigation of N-acetylcysteine and Fenoldopam as Renal Protection Agents for Cardiac Surgery	2005
163	Exclude	title&abstract	Three Field Radical Esophagectomy Versus Two Field Esophagectomy - a Prospective Trial	2005
164	Exclude	title&abstract	Oral Melatonin in Critically Ill High-risk Patients	2007
165	Exclude	title&abstract	Effect of the Homeopathic Remedy Kalium Bichromicum (Potassium Dichromate) on Viscosity and Amount of Sputum and Time to Extubation in Mechanically Ventilated ICU Patients	2007
166	Exclude	title&abstract	Strategies to Prevent Pneumonia (SToP Pneumonia)	2005
167	Exclude	title&abstract	Rivastigmine for the Prevention of Postoperative Delirium in Patients Undergoing Cardiac Surgery	2005
168	Exclude	title&abstract	Effect of Intraoperative Aprotinin Administration on Post Cardiac Surgery Optic Nerve and Retinal Thickness	2006
169	Exclude	title&abstract	Treating Alcohol Withdrawal With Oral Baclofen	2008
170	Exclude	title&abstract	Randomized Controlled Trial of Surfactant Administration by Laryngeal Mask Airway (LMA)	2007
171	Exclude	title&abstract	Controlled Clinical Trial of Supplemental Oxygen for the Prevention of Post-Cesarean Infectious Morbidity	2008
172	Exclude	title&abstract	Oral Care Protocol for Preventing Ventilator- Associated Pneumonia	2008
173	Exclude	title&abstract	Supraphysiologic Insulin to Improve Outcomes After Surgical Treatment of Unruptured Cerebral Aneurysms	2008
174	Exclude	title&abstract	Lcr35 / ICU / P. Aeruginosa	2008
175	Exclude	title&abstract	"Just-In-Time Training" in Pediatric Airway Management	2008
176	Exclude	title&abstract	Viral Inception of Asthma: Prospective Study From Infancy to School-age	2008
177	Exclude	title&abstract	SLI MANEUVER and RESPIRATORY MORBIDITIES	2016
178	Exclude	title&abstract	Effect Study of Marine Protein Hydrolysates to Prevent Loss of Muscle Mass and Physical Function in Frail Elderly	2016
179	Exclude	title&abstract	Impact of Feeding Interval of Preterms on the Time of Transition From Tube Feeding to Oral Feeding	2016
180	Exclude	title&abstract	Study to Evaluate the Efficacy and Safety of Danirixin Co-administered With Oseltamivir in the Treatment of Adults Hospitalized With Influenza	2016
181	Exclude	title&abstract	Comparison of Ringer Lactate and Isotonic Acetate Solution as Perioperative Maintenance Fluid for Children	2016
182	Exclude	title&abstract	Foley Bulb With Oral Misoprostol for Induction of Labor	2018
183	Exclude	title&abstract	Paravertebral Nerve Blocks in Neonates	2018
184	Exclude	title&abstract	Thoracic Epidural Analgesia in Flail Chest	2018
185	Exclude	title&abstract	N-Acetylcysteine in Critically Ill Patients Undergoing Contrast Enhanced Computed Tomography	2009
186	Exclude	title&abstract	Influenza Vaccine in Pregnant Women	2009
187	Exclude	title&abstract	A Randomized Double-Blind Control-Comparison Crossover Trial of Oral Glutamine to Suppress Frequently Recurrent Herpes Labialis	2009
188	Exclude	title&abstract	Sucrose Analgesia for the Reduction of Pain During Retinopathy of Prematurity Screening	2009
189	Exclude	title&abstract	Antioxidant Replacement Therapy in Patients With Alcohol Abuse	2009
190	Exclude	title&abstract	Continuous Positive Airway Pressure (CPAP) Ventilation Using a Novel Full-Face Mask Versus Conventional Helmet	2009
191	Exclude	title&abstract	Inhaled Iloprost as an Adjunct to Inhaled Nitric Oxide in Pediatric Critical Care Patients	2009
192	Exclude	title&abstract	Dexmedetomidine for Cesarean Delivery	2009
193	Exclude	title&abstract	Esophagectomy Associated Respiratory Complications: Ivor-Lewis Versus Sweet Approaches	2010
194	Exclude	title&abstract	Comparative Trial of Cryotherapy Versus Caphosol Versus Saline Solution Mouth Washes for the Prevention of Oral Mucositis in Patients With Multiple Myeloma Undergoing Hematopoietic Stem Cell Transplantation	2010
195	Exclude	title&abstract	Oxepa in Multiple Trauma	2010
196	Exclude	title&abstract	Normoglycemia and Neurological Outcome	2010
197	Exclude	title&abstract	Parenteral Nutrition With Intravenous and Oral Fish Oil for Intensive Care Patients	2010
198	Exclude	title&abstract	Pain Relief of Newborn Preterm Infants During Endotracheal Suctioning	2010
199	Exclude	title&abstract	Effect on Pain of Oral Sucrose Versus Placebo in Children 1 to 3 Months Old Needing Venipuncture	2011
200	Exclude	title&abstract	Aprepitant Versus Ondansetron in Preoperative Triple-therapy Treatment of Nausea and Vomiting	2011
201	Exclude	title&abstract	Ventilator Associated Pneumonia in Taper Guard Versus Normal Tube in ICU Patients	2011
202	Exclude	title&abstract	Efficacy of Enteral Glutamine Supplementation in Patients With Predicted Severe Acute Pancreatitis- A Double-Blinded Randomized Controlled Trial	2012
203	Exclude	title&abstract	Early Versus Late Lactoferrin in Prevention of Neonatal Sepsis	2016
204	Exclude	title&abstract	Nutrition Supplementation in Cardiovascular Surgery Patients	2016
205	Exclude	title&abstract	Midodrine in the Recovery Phase of Septic Shock	2016
206	Exclude	title&abstract	Effects of Bundled Supportive Interventions on Preterm Infants' Stress-Related Outcomes During Invasive Procedures	2016
207	Exclude	title&abstract	Texting for Diabetes	2017
208	Exclude	title&abstract	CTICU Pacifier Activated Music Player and Mother's Voice	2017
209	Exclude	title&abstract	The Effect of Combined General-epidural vs General Anaesthesia on Postoperative Gastrointestinal Surgery	2017
210	Exclude	title&abstract	Effects of Lavender Oil on Postoperative Pain, Sleep Quality and Mood	2017
211	Exclude	title&abstract	Add-on Cangrelor in STEMI-triggered Cardiac Arrest	2017
212	Exclude	title&abstract	Efficacy of Para-Tyrosine Supplementation on the Survival and Clinical Outcome in Patients With Sepsis	2017
213	Exclude	title&abstract	RCT of Efficacy of Amoxicillin Over Ampicillin on Severe Pneumonia	2017
214	Exclude	title&abstract	De-adoption of Oral Chlorhexidine Prophylaxis and Implementation of an Oral Care Bundle (CHORAL)	2017
215	Exclude	title&abstract	Oral Nystatin Prophylaxis to Prevent Systemic Fungal Infection in Very Low Birth Weight Preterm Infants	2018
216	Exclude	title&abstract	A Prospective Randomized Double Blind Trial to Assess the Effect of a Single Preoperative Dose of Gabapentin on Postoperative Opioid Consumption in Patients Undergoing Rhinoplasty	2018
217	Exclude	title&abstract	Hip Fracture Exparel Administration Trial Capsule During Hemiarthroplasty	2018
218	Exclude	title&abstract	The preview trial-a prospective, randomised, double-blind, placebo controlled trial assessing oral prednisolone in pre-school aged children with viral associated wheeze	2018
219	Exclude	title&abstract	Botulinum Toxin and Saliva Management in Tracheotomised Patients	2009
220	Exclude	title&abstract	Threshold for Initiation of Medical Treatment for Women With Gestational Diabetes	2018
221	Exclude	title&abstract	The effect of non-nutritive sucking by mothers on full oral feeding attainment in preterm neonates	2018
222	Exclude	title&abstract	The effect of enetral erythropoeitin on feeding related complications in preterm newborns	2018
223	Exclude	title&abstract	The effect of selenium on prevention of acute kidney injury after on-pump cardiac surgery	2018
224	Exclude	title&abstract	Oral levothyroxine in the management of sick euthyroid syndrome after child open heart surgery	2017
225	Exclude	title&abstract	Levosimendon after mitral valve replacement supports right ventricular function better in mitral stenosis patients with moderate to severe pulmonary hypertension	2017
226	Exclude	title&abstract	Very early parenteral nutrition for critically ill pediatric patients can be disadvantageous: considerations on interpretation of the PEPaNIC study	2018
227	Exclude	title&abstract	A randomized placebo-controlled trial on the use of arginine supplementation for the prevention of nosocomial infection in critically ill patients	2018
228	Exclude	title&abstract	Safety and Efficacy of Adding Intravenous N-acetyl Cysteine in Colon Surgeries	2018
229	Exclude	title&abstract	ESP Block in Pediatric Patients for Postoperative Analgesia	2018
230	Exclude	title&abstract	Effectiveness of Oral Immunotherapy Among Preterm Babies	2018
231	Exclude	title&abstract	The efficacy of metformin compared with insulin in regulating blood glucose levels during gestational diabetes mellitus: A randomized clinical trial	2019
232	Exclude	title&abstract	Role of gut decontamination and aerosolized ceftazidime in prevention of ventilator associated pneumonia in children: an egyptian randomized controlled trial	2018
233	Exclude	title&abstract	Effect of Protocolized Weaning with Early Extubation to Noninvasive Ventilation vs Invasive Weaning on Time to Liberation from Mechanical Ventilation among Patients with Respiratory Failure: The Breathe Randomized Clinical Trial	2018
234	Exclude	title&abstract	Effect of oral drop gastrolit (Zataria multiflora) on gastric residual volume in mechanically ventilated patients hospitalized in the intensive care units	2018
235	Exclude	title&abstract	Extended vs Bolus Infusion of Broad-Spectrum &bgr;-Lactams for Febrile Neutropenia: an Unblinded, Randomized Trial	2018
236	Exclude	title&abstract	Bovine Lactoferrin as a Natural Regimen of Selective Decontamination of the Digestive Tract in Patients With Prolonged Mechanical Ventilation	2011
237	Exclude	title&abstract	The Effect of Choice of Intraoperative Opioid on Postoperative Pain	2012
238	Exclude	title&abstract	IV Acetaminophen as an Adjunct Analgesic in Cardiac Surgery	2012
239	Exclude	title&abstract	Trial of an Oral Sucrose Solution Versus Placebo in Children 1 to 3 Months Old Needing Nasopharyngeal Aspiration	2012
240	Exclude	title&abstract	Effect of Atorvastatin on the Frequency of Ventilator-associated Pneumonia in Patients With Ischemic Stroke	2012
241	Exclude	title&abstract	The Use of Fish Oil Supplementation in Treatment of Intrahepatic Cholestasis of Pregnancy	2013
242	Exclude	title&abstract	Implementation and Evaluation of Revised Protocols for Oral Hygiene for Mechanically Ventilated Patients	2012
243	Exclude	title&abstract	Suitability of Antibiotic Treatment for CAP	2012
244	Exclude	title&abstract	Glutamine to Improve Outcomes in Cardiac Surgery	2012
245	Exclude	title&abstract	SNE1725: Can Oral Glutamine Facilitate Early Return of Gut Function	2012
246	Exclude	title&abstract	Evaluation Montelukast in the Treatment of Status Asthmaticus	2013
247	Exclude	title&abstract	Can Oral T3 Normalize Thyroid Hormone Levels Following Cardiopulmonary Bypass in Children?	2013
248	Exclude	title&abstract	Efficacy Study of Intravenous Sodium Valproate in Addition to First Line Anti Epileptic Treatment of Generalized Convulsive Status Epilepticus	2013
249	Exclude	title&abstract	Simplified Selective Digestive Tract Decontamination for the Prevention of Intensive Care Unit Acquired Infections	2013
250	Exclude	title&abstract	The Management of Glucocorticoid-Induced Hyperglycemia in Hospitalized Patients	2013
251	Exclude	title&abstract	Safety and Efficacy of Oral Versus Intravenous Amiodarone in the Treatment of AF	2013
252	Exclude	title&abstract	Oral Lactoferrin Supplementation for Prevention of Sepsis in Preterm Neonate	2013
253	Exclude	title&abstract	Two Different Dosages of Nebulized Steroid Versus Parenteral Steroid in the Management of COPD Exacerbations	2013
254	Exclude	title&abstract	Pilot Study Comparing Different Modes of Non-invasive Ventilation for the Oral Feeding of Preterm Infants	2014
255	Exclude	title&abstract	Effect of Early Oral Triple Viable Bifidobacterium Intestinal Flora in Preterm	2014
256	Exclude	title&abstract	Effects of Oral Probiotic Supplementation on the Clinical Status of Very-low-birth-weight Preterm Neonates	2014
257	Exclude	title&abstract	Dexamethasone and Postoperative Delirium	2014
258	Exclude	title&abstract	Laryngoscope Types and The Cervical Motion	2014
259	Exclude	title&abstract	Oral Triiodothyronine for Infants Less Than 5 Months & Malnourished Children Undergoing Cardiopulmonary Bypass in Indonesia	2014
260	Exclude	title&abstract	An Multi-center Randomized Clinical Trial About Using LMA or ETI in Elderly Patients	2014
261	Exclude	title&abstract	Oral Suction Intervention to Reduce Aspiration and Ventilator Events: NO-ASPIRATE	2014
262	Exclude	title&abstract	Myocardial Protection With Multiport Antegrade Cold Blood Cardioplegia	2014
263	Exclude	title&abstract	Weekly Versus no Routine Ventilator Circuit Changes in NICU	2014
264	Exclude	title&abstract	Trial of AccuPAP Device Versus Standard Nebulizer Therapy in Acute Asthma Exacerbation in Children	2015
265	Exclude	title&abstract	Impact of Immediate Versus Delayed Tracheal Extubation on Length of ICU Stay of Cardiac Surgical Patients	2015
266	Exclude	title&abstract	Oral Glutamine in Cardiopulmonary Bypass	2015
267	Exclude	title&abstract	Air-impingement Manipulation to Clear Subglottic Secretion to Prevent VAP in Prolonged Intubated Patients	2015
268	Exclude	title&abstract	Etomidate Versus Ketamine for Emergency Endotracheal Intubation: a Prospective Randomized Clinical Trial	2015
269	Exclude	title&abstract	Continuous Thoracic Paravertebral Analgesia for Video-assisted Thoracoscopic Surgery	2016
270	Exclude	title&abstract	The Effects of Beclomethasone Upper the Endotracheal Cuff on the Occurrence of Sore Throat at Extubation	2016
271	Exclude	title&abstract	Robotic or Open Radical Cystectomy in Treating Patients With Bladder Cancer	2016
272	Exclude	title&abstract	Cardio-respiratory Events and Inflammatory Response After Primary Immunization in Preterm Infants	2016
273	Exclude	title&abstract	Effect of Epigallocatechin -3-gallate Supplementation in Traumatic Brain Injury Patients	2016
274	Exclude	title&abstract	Role Of Different Prophylactic Doses Of Intravenous Tranexamic Acid In Reducing Blood Loss At Caesarean Section	2016
275	Exclude	title&abstract	Insulin Therapy Reduce Post-Operative Inflammatory Response After Curative Colorectal Cancer Resection: Randomization Controlled Trial	2016
276	Exclude	title&abstract	Preventive Skin Analgesia With Lidocaine Patch 5% for Controlling Post-thoracotomy Pain	2016
277	Exclude	title&abstract	Topical Application of Silver Nanoparticles and Oral Pathogens in Ill Patients	2016
278	Exclude	title&abstract	Preoperative Oral Methadone for Patients Undergoing Cardiac Surgery: Reduction of Postoperative Pain	2016
279	Exclude	title&abstract	Ultrasound Evaluation of Changes in Diaphragm Induced by Osteopathic Manipulative Techniques	2016
280	Exclude	title&abstract	"Holding-cuddling" Plus Oral Sucrose Versus Oral Sucrose for Reducing Venipuncture Pain in Newborns and Infants	2016
281	Exclude	title&abstract	Just-in-time Training for Teaching Neonatal Endotracheal Intubation	2016
282	Exclude	title&abstract	A rct comparing the safety and efficacy of oral misoprostol vs IV oxytocin for Iol in term prom	2018
283	Exclude	title&abstract	Azithromycin for bronchiolitis obliterans syndrome after lung transplantation	2010
284	Exclude	title&abstract	Restricted Fluid Therapy in Colorectal Surgery	2018
285	Exclude	title&abstract	Erector Spinae Plane (ESP) Versus Paravertebral Nerve (PVB) Blockade for Acute Unilateral Rib Fracture Pain	2018
286	Exclude	title&abstract	A Comparison of Ambu AuraGain Laryngeal Mask Airway and I-gel in Adult	2018
287	Exclude	title&abstract	Enteral Nutrition Tolerance And REspiratory Support (ENTARES)	2018
288	Exclude	title&abstract	Evaluation of Early CRRT and Beta-blocker InTerventions in Patients With ECMO(ELITE)	2018
289	Exclude	title&abstract	Spironolactone and Perioperative Atrial Fibrillation Occurrence in Cardiac Surgery Patients	2018
290	Exclude	title&abstract	NSS-2 BRIDGE Device in Post-Operative Pain Management	2018
291	Exclude	title&abstract	Krill Oil Supplementation: Effects on Breast Milk Composition	2018
292	Exclude	title&abstract	Therapeutic Plasma Exchange, Rituximab and IV Ig for Severe Acute Exacerbation of IPF Admitted in ICU	2018
293	Exclude	title&abstract	Phenobarbital for Severe Acute Alcohol Withdrawal Syndrome	2018
294	Exclude	title&abstract	Novel Arm Restraint in the Intensive Care Unit	2018
295	Exclude	title&abstract	Pulmonary Rehabilitation for Uncontrolled Asthma Associated With Elevated BMI	2018
296	Exclude	title&abstract	Penicillin Against Flucloxacillin Treatment Evaluation	2018
297	Exclude	title&abstract	Probiotics in the Prevention of Antibiotic Induced Diarrhea and Clostridium Difficile Associated Diarrhea	2018
298	Exclude	title&abstract	Trauma Screening and Supplementation	2018
299	Exclude	title&abstract	Spine and Tumor Screening and Supplementation	2018
300	Exclude	title&abstract	Stress Ulcer Prophylaxis Versus Placebo in Critically Ill Infants With Congenital Heart Disease	2018
301	Exclude	title&abstract	Effectiveness of an Opioid Sparing Pain Regimen in Cardiac Surgery	2018
302	Exclude	title&abstract	Does Tracheal Suction During Extubation in Intensive Care Unit Decrease Functional Residual Capacity	2018
303	Exclude	title&abstract	Liberal Versus Restrictive Fluid Protocols in Adults	2018
304	Exclude	title&abstract	Nasopharyngeal Airway Guide Nasogastric Tube Placement	2018
305	Exclude	title&abstract	Effects of Menstrual Cycle on Preoperative Anxiety	2018
306	Exclude	title&abstract	Intraoperative Magnesium Sulfate Administration During Orthotopic Liver Transplantation	2018
307	Exclude	title&abstract	Study on the Effects of Different Premedication for LISA on Stress and Cerebral Tissue Oxygenation in Preterm Infants	2018
308	Exclude	title&abstract	Safety and immunological response to 300IR house dust mite sublingual tablets in four phase III trials	2018
309	Exclude	title&abstract	300IR house dust mite sublingual tablets: efficacy and safety in pediatric patients aged 5 to 16 years with miteassociated allergic rhinitis	2018
310	Exclude	title&abstract	The microbiome of late preterm infants shows rapid niche differentiation within the first week of life	2018
311	Exclude	title&abstract	Metabolomic basis for clinical response to high dose vitamin D in critical illness	2018
312	Exclude	title&abstract	The impact of using Echinacea as a complementary modality with use of ventilator care bundle to prevent ventilator-associated pneumonia	2018
313	Exclude	title&abstract	A comparative study of advantages of using separate bottle T.P.N. formulae and the 3-in-1 admixture of T.P.N. in critically ill pediatric patients	2018
314	Exclude	title&abstract	The effect of melatonin administration on sedation level as adjuvant to propofol in traumatic brain injury patients	2018
315	Exclude	title&abstract	The effects of genistein supplementation to oral/enteral nutrition solutions on inflammatory cytokines in septic ICU patients: prospective, single-center, randomized controlled, a pilot study	2018
316	Exclude	title&abstract	Melatonin for Renal Protection in Patients Receiving Polymyxin B	2018
317	Exclude	title&abstract	The Influence of Skin-to-skin Contact on Cortical Activity During Painful Procedures on Preterm Infants in the NICU	2018
318	Exclude	title&abstract	Impact of Acetaminophen on Postoperative Delirium Elderly Patients After Non-cardiac Surgery	2018
319	Exclude	title&abstract	Preoperative Administration of Oral Carbohydrate Drink and Postoperative Insulin Resistance	2019
320	Exclude	title&abstract	A Parent Administered Sensorimotor Intervention and Developmental Outcome of Preterm Infants	2019
321	Exclude	title&abstract	Menstrual Cycle Phases on Recovery and Cognitive Function	2018
322	Exclude	title&abstract	Oseltamivir Versus Paracetamol for Influenza-like Illness During the Influenza Season	2018
323	Exclude	title&abstract	Non-invasive Ventilation vs Oxygen Therapy After Extubation Failure	2019
324	Exclude	title&abstract	Hyperglycemia in the intensive care unit: in the course of a myocardial infarction in the diabetic patient	2003
325	Exclude	title&abstract	Utilizing an oral sucrose solution to minimize neonatal pain	2005
326	Exclude	title&abstract	Phase iia trial of Tight glycaemic control on the Acute medical unit: safety and feasibility	2009
327	Exclude	title&abstract	The effect of prepartum antibiotics on the type of neonatal bacteraemia: insights from the MRC ORACLE trials	2005
328	Exclude	title&abstract	Comparing the Effectiveness of IV Bezlotoxumab Versus Placebo in Decreasing Morbidity and Mortality in Patients With Fulminant C. Diff Requiring Surgery	2018
329	Exclude	title&abstract	High Flow Nasal Cannula Versus Non-invasive Ventilation in Prevention of Escalation to Invasive Mechanical Ventilation in Patients With Acute Exacerbation of Chronic Obstructive Pulmonary Disease	2018
330	Exclude	title&abstract	Human Milk Fortification in Extremely Preterm Infants	2019
331	Exclude	title&abstract	Bisoprolol Versus Corticosteroid and Bisoprolol Combination for Prophylaxis Against Atrial Fibrillation After on Pump Coronary Artery Bypass Surgery	2019
332	Exclude	title&abstract	Treatment of Calculous Pyonephrosis With 0.5% Iodophors for I-stage PCNL	2019
333	Exclude	title&abstract	Investigation of the Optimal Cocktailed Probiotics for Decolonization of Vancomycin-resistant Enterococci in Human Gut	2019
334	Exclude	title&abstract	The influence of perioperative albumin administration to peripheral vascular permeability and extravascular lung water	2013
335	Exclude	title&abstract	Impact of early parenteral nutrition completing enteral nutrition in adult critically ill patients - EPaNIC	2007
336	Exclude	title&abstract	Randomised study with ciprofloxacine in acute pancreatitis	2008
337	Exclude	title&abstract	A prospective, multicenter, double blind, placebo-controlled, two-arm parallel group phase 3 trial to evaluate the effect of early postnatal additional high dose oral vitamin A supplementation of 5000 IU/kg/d versus placebo for 28 days for preventing bronchopulmonary dysplasia (BPD) or death in e...	2014
338	Exclude	title&abstract	Effect of oral magnesium supplementation on outcomes after open heart surgery	2014
339	Exclude	title&abstract	Is oral tablet misoprostol more effective and safer than injectible drug oxytocin in pregnant women at term whose membranes ruptured before the onset of labour pains	2016
340	Exclude	title&abstract	Effects of digestive decontamination by amphotericine B on Candida colonisation and on the risk of invasive candidiasis in a surgical intensive care unit	2009
341	Exclude	title&abstract	Effects of selenium, vitamin C and N-acetylcysteine in the prevention of acute kidney injury after cardiac surgery	2017
342	Exclude	title&abstract	Effects of mepolizumab compared to placebo on airway physiology in patients with eosinophilic asthma: MEMORY study	2015
343	Exclude	title&abstract	Weaning preterm infants with a gestational age (GA) of <30 weeks from respiratory support: a comparison of duration of respiratory support with heated humidified high flow nasal cannula (HHHFNC) and continuous positive airway pressure (CPAP)	2015
344	Exclude	title&abstract	Prospective, randomised, double-blind study to evaluate the efficacy of treatment with melatonin in adult patients with severe sepsis or septic shock	2010
345	Exclude	title&abstract	Comparing the use of oral labour inducing agent with vaginal agent	2014
346	Exclude	title&abstract	Randomised Double-Blind Placebo Controlled Trial of 40mg/day of Atorvastatin on Reduction in Severity of Sepsis in Ward Patients - Clinical trial of Atorvastatin on Reduction in Severity of Sepsis	2005
347	Exclude	title&abstract	Impact of a special type of continuos oral suctioning on occurrence of ventilator associated pneumonia	2014
348	Exclude	title&abstract	Use of chlorhexidine mouthwash in preventing pneumonia in newborns who are put on the ventilator machine	2011
349	Exclude	title&abstract	Does administration of clarithromycin prevent pneumonia due to ventilator use?	2014
350	Exclude	title&abstract	A PhII to Evaluate the efficacy, safety and tolerability of AZD5069 in Patients with Uncontrolled Persistant Asthma	2013
351	Exclude	title&abstract	prevention of ventilator associated pneumonia	2013
352	Exclude	title&abstract	Melatonin to improve induction of labour: a double blind, randomised, placebo controlled trial	2016
353	Exclude	title&abstract	Randomised controlled trial of a combination of Dexamethasone and Adrenaline for infants with Bronchiolitis	2013
354	Exclude	title&abstract	Clinical Trial of Fetal Endotracheal Occlusion in fetuses with left sided isolated congenital diaphragmatic hernia	2013
355	Exclude	title&abstract	Intraoperative fluid therapy for patients undergoing elective liver resection	2010
356	Exclude	title&abstract	A clinical trial to evaluate the safety and efficacy of peramivir administered intravenously in addition to standard of care compared to standard of care alone in adults and adolescents who are hospitalized due to serious influenza	2011
357	Exclude	title&abstract	Follow-up Assessment of the Midterm Efficacy of the Home Visiting Program Pro Kind Based on a Randomized Controlled Trial	2015
358	Exclude	title&abstract	A clinical trial to study the effects of two drugs, Ketamine and aminophylline for treatment of acute exacerbation of asthma in children	2013
359	Exclude	title&abstract	Therapy of patency of ductus arteriosus (PDA) in very low birth weight (VLBW)preterm infants: oral ibuprofen versus intravenous ibuprofen - NEO 12	2010
360	Exclude	title&abstract	The IDEAL Randomised Controlled Trial	2007
361	Exclude	title&abstract	Comparing the effect of of ranitidine and pantoprazole on the occurrence of ventilated associated pneumonia	2015
362	Exclude	title&abstract	A multicentre randomized double-blind placebo controlled discontinuation trial of methylphenidate	2015
363	Exclude	title&abstract	Study prospective, multicenter, randomized, comparative, double blind, to evaluate two different lipidic emulsions in the total parenteral nutrition of the critic patient and their influence in the nocosomial infection	2004
364	Exclude	title&abstract	Efficacy of a tracheal tube fixation device on prevention of ventilator-associated pneumonia: a randomized controlled study	2011
365	Exclude	title&abstract	Investigating the effectiveness of a pre-operative education intervention on reducing anxiety and improving recovery among Chinese cardiac patients	2009
366	Exclude	title&abstract	Reduce pulmonary complications in patients COPD after coronary artery bypass grafting(CABG)	2014
367	Exclude	title&abstract	The effects of enteral Royal jelly supplementation in critically ill patients	2017
368	Exclude	title&abstract	Role of antioxidants in newborns failing to initiate breathing at birth	2013
369	Exclude	title&abstract	Effects of giving fluids as per goal on postoperative morbidity in patients undergoing open gastroenterology surgeries	2016
370	Exclude	title&abstract	the effect of crocin on patients with metabolic syndrome	2015
371	Exclude	title&abstract	A Phase 2b study for adults hospitalized with Respiratory Syncytial Virus	2016
372	Exclude	title&abstract	The effect of formative assessment and feedback on arterial blood gases interpretation skill	2015
373	Exclude	title&abstract	Emergency treatment with levetiracetam or phenytoin in status epilepticus in children (EcLiPSE) - a randomsied unblinded controlled trial	2015
374	Exclude	title&abstract	Improved growth of very low birthweight infants	1993
375	Exclude	title&abstract	Group B streptococcus and pregnancy: the therapeutic role of topical intravaginal clindamycin. STREPTOCOCCO DI GRUPPO B E GRAVIDANZA: RUOLO TERAPEUTICO DELLA CLINDAMICINA TOPICA INTRAVAGINALE	1997
376	Exclude	title&abstract	Effect of an additional therapy with the "blood thinner" cangrelor compared to the standard therapy in patients with heart attack caused by myocardial infarction	2016
377	Exclude	title&abstract	Effect of family-centered care on the outcomes in patients undergoing coronary artery bypass graft surgery in intensive care unit	2016
378	Exclude	title&abstract	The mouth trachea intubation men shave beard dangerous triangle method study of the effects	2015
379	Exclude	title&abstract	Effect of Damask Rose extract in the prevention of ventilator-associated pneumonia	2016
380	Exclude	title&abstract	The efficacy of prophylactic treatment with oral acetaminophen for closure of patent ductus arteriosus in preterm infants	2015
381	Exclude	title&abstract	Clinical course after substitution of Vitamin-D deficiency in patients with lung cancer or oesophageal carcinoma. Double blind randomised prospective, placebo-controlled study. - Vitamin D3 in thoracic surgery	2012
382	Exclude	title&abstract	Effect of high-dose vitamin D on 28-day mortality in adult critically ill patients with severe vitamin D deficiency	2016
383	Exclude	title&abstract	NAI114373: A Phase III international, randomized, doubleblind, double-dummy study to evaluate the efficacy and safety of 300 mg or 600 mg of intravenous zanamivir twice daily compared to 75 mg of oral oseltamivir twice daily in the treatment of hospitalized adults and adolescents with influenza. ...	2010
384	Exclude	title&abstract	Mepolizumab for the treatment of severe asthma	2012
385	Exclude	title&abstract	Prevention of preeclampsia (high blood pressure): Randomised trial of Pravastatin versus placebo	2016
386	Exclude	title&abstract	REduction in the incidence of GEstational DIAbetes mellitus (GDM) with MEDDiet/Lifestyle	2013
387	Exclude	title&abstract	A Randomised Controlled Trial of Thyroxine in Preterm Infants Under 28 weeks' Gestation. - TIPITThyroxine In Preterm Infants Trial	2007
388	Exclude	title&abstract	The effect of IV pantoprazole, omeprazole and pantoprazole oral suspension on the gastric pH	2013
389	Exclude	title&abstract	A clinical trial to study the effects of intravenous iron sucrose therapy as compared to standard therapy in anaemic pregnant women in India	2012
390	Exclude	title&abstract	Comparing the use of gestational age or weight to estimate Neonatal Endotracheal tube Depth of Insertion (NEDI)	2012
391	Exclude	title&abstract	Estimating the depth of insertion of oral endotracheal tubes in newborns using weight or vocal cord guide	2013
392	Exclude	title&abstract	Does N-Acetylcysteine (Parvolex) prophylaxis reduce the incidence of renal impairment after on pump Coronary artery bypass surgery? A prospective randomised controlled trial	2007
393	Exclude	title&abstract	Glucose Control during glucocorticoid therapy in acute exacerbation of chronic obstructive pulmonary disease	2015
394	Exclude	title&abstract	INternational Trial of Antioxidants for the Prevention of Preeclampsia (INTAPP) - INTAPP	2005
395	Exclude	title&abstract	Comprehensive Oral Care On Oral Health Changes	2014
396	Exclude	title&abstract	Comparison between oral and IV infusion of magnesium on arrhythmia and hypomagnesemia after heart surgery	2015
397	Exclude	title&abstract	Examination of the effectiveness of sildenafil in preventing lung vessel constriction after heart surgery in children	2012
398	Exclude	title&abstract	Oral vitamin A for prevention of bronchopulmonary dysplasia in extremely preterm infants: a randomised controlled trial	2016
399	Exclude	title&abstract	The impact of raw potato on the prevention of certain digestive problem	2016
400	Exclude	title&abstract	Comparison of intensive versus conventional glycaemic control in patients on parentral nutrition	2011
401	Exclude	title&abstract	HCQ in pediatric ILD	2014
402	Exclude	title&abstract	Role of iron chelator in oxidative stress	2010
403	Exclude	title&abstract	Improving GHB withdrawal with baclofen	2015
404	Exclude	title&abstract	Procalcitonin-guided antibiotic therapy in acute exacerbations of chronic obstructive pulmonary disease (COPD) (AECOPD): a randomised trial - The ProCOLD Study	2005
405	Exclude	title&abstract	Resurgence in sternotomy fortified by vitamin D supplementation in cardiac surgery	2016
406	Exclude	title&abstract	A research project to find out whether adding bosentan to inhaled nitric oxide in newborns with persistent pulmonary hypertension of newborns (PPHN) is a supporting and safe therapy	2011
407	Exclude	title&abstract	IMPACT OF THE ADMINISTRATION OF SYSTEMIC GLUCOCORTICOIDS ON INFLAMMATORY RESPONSE AND CLINICAL EVOLUTION OF PATIENTS DIAGNOSED WITH MODERATE-SEVERE BRONCHIOLITIS	2011
408	Exclude	title&abstract	Evaluation of the efficacy of dexmedetomidine as an anesthetic and effects of spinal cord monitoring	2012
409	Exclude	title&abstract	Morphine and meperidine in acute heart failure	2016
410	Exclude	title&abstract	FLUYT-prevent trial	2015
411	Exclude	title&abstract	Evaluation the effecte of coenzyme Q10 in patients with sepsis	2015
412	Exclude	title&abstract	Antenatal Asthma Management Service (AAMS)	2013
413	Exclude	title&abstract	Effect of Matrica oral rinse on incidence of Ventilator Associated Pneumonia in hospitalized patient in critical care unit	2013
414	Exclude	title&abstract	Comparison of the Antibacterial Effects of Matrica and Chlorhexidine Mouthwashes in ICU patients	2010
415	Exclude	title&abstract	Developmental care	2015
416	Exclude	title&abstract	International, double-blinded,double-dummy study to study the efficacy and safety of 300 mg or 600 mg intravenous Zanamivir twice daily and compare with 75 mg oseltamivir twice daily in treatement of hospitalized adults and adolescents with influenza	2011
417	Exclude	title&abstract	The Effect of Nose Disinfection with Chlorhexidine on Respiratory Infection	2016
418	Exclude	title&abstract	A Study to Assess the Pharmacokinetics, Safety, and Tolerability of Multiple Doses of Orally Administered JNJ-53718678 in Infants Hospitalized with Respiratory Syncytial Virus (RSV) Infection	2015
419	Exclude	title&abstract	The effect of Organized auditory stimulation with familiar voices on the level of consciousness and hemodynamic status of coma patients	2014
420	Exclude	title&abstract	HIGH DOSE SUPPLEMENTATION OF SELENIUM IN LEFT VENTRICULAR ASSIST DEVICE (LVAD) IMPLANT SURGERY &ndash; A DOUBLE BLIND RANDOMISED CONTROLLED TRIAL	2014
421	Exclude	title&abstract	Dose assessment of melatonin in sepsis trial	2014
422	Exclude	title&abstract	&ldquo;Effect of educational- supportive intervention for fathers of premature newborn on mother-newborn attachment and parents anxiety&rdquo;	2016
423	Exclude	title&abstract	SIMVASTATINA EN LA NEUMONIA ADQUIRIDA EN LA COMUNIDAD QUE REQUIERE HOSPITALIZACION. ESTUDIO ALEATORIZADO, DOBLE-CIEGO, CONTROLADO CON PLACEBO (SIMVASTATIN IN COMMUNITY-ACQUIRED PNEUMONIA REQUIRING HOSPITALIZATION. A RANDOMIZED, DOUBLE-BLIND, PLACEBO-CONTROLLED TRIAL) - SIMVASTATIN IN COMMUNITY-...	2008
424	Exclude	title&abstract	Preoperative training for patients with esophageal cancer who will undergo resection	2009
425	Exclude	title&abstract	A study of the safety and efficacy of synbiotic treatment in patients with thoracic esophageal cancer who received DCF (docetaxel, cisplatin, 5-fluorouracil) as neoadjuvant chemotherapy (NAC) during the perioperative period	2014
426	Exclude	title&abstract	Prevention of nosocomial infections in Intensive Care	2008
427	Exclude	title&abstract	The effect of pre- and postoperative supplemental enteral nutrition in high-risk patiens undergoing elective cardiac surgery. A prospective randomized placebo controlled double blind multicenter trial	2005
428	Exclude	title&abstract	A preliminary study nasopharyngeal pressure is increased by the concomitant use of a nasal high flow cannula with surgical face mask in healthy volunteers	2016
429	Exclude	title&abstract	A study of the safety of a Sri Lankan antivenom compared to Indian antivenom in patients with snakebite	2016
430	Exclude	title&abstract	Randomised prospective multicentre trial on the effect of early enteral nutrition on gut barrier permeability in severe acute pancreatitis	2005
431	Exclude	title&abstract	Preventive effect of dexmedetomidine on postoperative delirium in elderly oral cancer patients and its impact on postoperative inflammatory cytokines, cortisol and melatonin	2015
432	Exclude	title&abstract	A trial in which intensive care patient on a ventilator will be given the probiotic E.coli Nissle in order to establish whether this organism can colonise the stomach	2011
433	Exclude	title&abstract	A double blind randomised placebo-controlled intervention trial to determine the efficacy of the probiotic VSL \#3 in reducing the incidence and or frequency of diarrhoea in enterally-fed critically ill patients	2005
434	Exclude	title&abstract	Basal/Bolus versus Sliding Scale Insulin in Glycemic Control of Diabetic patients with Cardiovascular Diseases	2014
435	Exclude	title&abstract	The Effect of Enteral Administration of Synbiotics Upon Infection Rates in Major Burns	2006
436	Exclude	title&abstract	A controlled study to evaluate the effectiveness of etoricoxib as an additive analgesic to epidural analgesia in colon or rectum fast-track surgery	2010
437	Exclude	title&abstract	ASSESSMENT OF THE EFFECTIVENESS OF IRRIGATION ( WASHING) OF NASAL CAVITY WITH POVIDONE IODINE ( a general antiseptic) IN THE PREVENTION OF VENTILATOR ASSOCIATED PNEUMONIA IN A GENERAL INTENSIVE CARE UNIT	2015
438	Exclude	title&abstract	Minocycline effects in patients with traumatic brain injury	2016
439	Exclude	title&abstract	Glibenclamide effect on maternal and neonatal outcomes in women with gestational diabetes	2014
440	Exclude	title&abstract	Long-term Immunological Sequelae in Sepsis-Survivors	2012
441	Exclude	title&abstract	Aspirin as a new treatment for a disease called ARDS	2015
442	Exclude	title&abstract	Histamine Release and Implications of H1- and H2- Blockade in Adult Cardiac Surgery - A Randomised Controlled Study - Implications of H1- and H2- Blockade in Adult Cardiac Surgery	2005
443	Exclude	title&abstract	High dose oral ibuprofen in PDA closure in premature infants	2014
444	Exclude	title&abstract	VITDAL\char64ICU - Vitamin D supplementation in critically ill patients &ndash; prospective, double-blind, randomized, placebo-controlled trial (pilot study) - VITDAL\char64ICU	2009
445	Exclude	title&abstract	Comparative surveillance study to assess the effect of lipid based nutrition vs. standard regimen on clinical outcome in ventilated patients	2007
446	Exclude	title&abstract	A multicentre, randomised, double-blind, placebo-controlled study of the effects of KW-3902 Injectable Emulsion on heart failure signs and symptoms and renal function in subjects with acute heart failure syndrome and renal impairment who are hospitalised for volume overload and require intravenou...	2006
447	Exclude	title&abstract	Will paracetamol reduce the opioid requirements and the (opioid)related postoperative nausea?	2007
448	Exclude	title&abstract	The effect of orange peel essential oil on postpartum anxiety and depression	2014
449	Exclude	title&abstract	Pre-operative volume replacement versus usual care in diabetic patients having coronary artery bypass graft (CABG) surgery: a randomised controlled trial	2008
450	Exclude	title&abstract	A randomized, double-blind, placebo-controlled, multicenter, parallel-group, adaptive group-sequential phase II study, to determine the efficacy and safety of BT086 as an adjunctive treatment in severe pneumonia (sCAP) acquired outside the hospital	2013
451	Exclude	title&abstract	Naproxen as prophylaxis against atrial fibrillation after coronary artery bypass graft surgery	2007
452	Exclude	title&abstract	Survivors of intensive care with type 2 diabetes and the effect of shared care follow-up clinics: the SWEET-AS feasibility study	2016
453	Exclude	title&abstract	Determine the effect of abdominal palpation on feeding tolerance in preterm infants	2017
454	Exclude	title&abstract	Cardioprotection by Riluzole in Cardiac Bypass Surgery	2010
455	Exclude	title&abstract	Randomised pilot study of cooling therapy (standard treatment) versus inhaled xenon gas in combination with cooling, in babies at high risk of brain injury following poor condition at birth	2012
456	Exclude	title&abstract	Pharmacokinetics, pharmacodynamics, safety and efficacy study of LCZ696 in children (1 month to < 18 years) with heart failure	2016
457	Exclude	title&abstract	The research of the effects of synbiotics for critically ill patients	2011
458	Exclude	title&abstract	A national, prospective, randomized, open label study to asses the efficacy and safety of IV/PO moxifloxacin vs IV ceftriaxone + IV azithromicin followed by PO amoxicilline/clavulanate and PO claritromycin in subjects with community-acquired pneumonia - ND	2007
459	Exclude	title&abstract	Will Lactoferrin supplements prevent infections in premature babies?	2013
460	Exclude	title&abstract	The effectiveness of the drug octreotide to anemia in patients with small bowel bleeding due to vascualr malformations	2015
461	Exclude	title&abstract	Prevention of wound infections after colorectal surgery using antibiotics prior to surgery	2016
462	Exclude	title&abstract	VITDAL\char64ICU (Pilot Study) - Vitamin D supplementation in critically ill patients &ndash; prospective, double-blind, randomized, placebo-controlled trial	2011
463	Exclude	title&abstract	Statin Recapture Therapy before Coronary Artery Bypass Grafting	2012
464	Exclude	title&abstract	Effect of Suctioning on Pulmonary Infection	2012
465	Exclude	title&abstract	Effect of oral probiotic supplementation on the rate of hospital acquired infection and necrotizing enterocolitis in preterm very low birth weight infants	2011
466	Exclude	title&abstract	A multicentre, randomized, double-blind, placebo controlled study of the effects of KW-3902 Injectable Emulsion on heart failure signs and symptoms, diuresis, renal function, and clinical outcomes in subjects hospitalized with worsening renal function and heart failure requiring intravenous thera...	2007
467	Exclude	title&abstract	A randomized, open-label, two-arm, multicenter, comparatiVe study on efficacy and safety of lipegfilgrastim (Lonquex, TEVA) in comparison to pegfilgrastim (Neulasta, Amgen) in elderly patients with aggressive B cell Non-HOdgkin lymphomas at hIgh risk for R-CHOP-21-inDuced neutropenia &ndash; AVOI...	2014
468	Exclude	title&abstract	Does N-Acetylcysteine (Parvolex) prophylaxis reduce the incidence of renal impairment after onpump Coronary Artery Bypass Graft surgery? A prospective randomised controlled trial	2007
469	Exclude	title&abstract	The Comparison Effects of Chlorhexidine Mouthwash and Combination with Oral Suction on Oral Hygiene in Critically Ill Patients	2012
470	Exclude	title&abstract	OPTIMUM: Optimising titration and monitoring of maternal blood pressure	2016
471	Exclude	title&abstract	A Phase 2 clinical trial investigating the anti-virus effects, kinetics and safety of GS-5806 in adults with RSV (Respiratory Syncytial Virus) infection	2014
472	Exclude	title&abstract	Assessment of the effects of pressors on graft blood flow after free tissue transfer surgery - Free 4 Flow	2008
473	Exclude	title&abstract	Impact of a pre-operative mobilisation program using an educational training to improve mobility on mobility, pain, and post-operation length of stay of patients receiving a laparotomy $[$Auswirkung eines prﾂ･"aoperativen Bewegungsschulungsprogrammes auf Mobilitﾂ･"at, Schmerzen und postoperativer V...	2009
474	Exclude	title&abstract	Simvastatin in patients with septic shock	2006
475	Exclude	title&abstract	Establishment of an effective oral care to ventilator-associated pneumonia prevention	2015
476	Exclude	title&abstract	Comparison between methadone and opium effectiveness in control of agitation due to withdrawal syndrome in opium addicted patients admitted to the ICU of Kerman Shaheed Bahonar Hospital	2011
477	Exclude	title&abstract	The sucrose study - A comparison of 24% versus 66% sugar to control procedural pain in new borns and young children	2010
478	Exclude	title&abstract	Adjuvant Steroids in Adults with Pandemic Influenza	2013
479	Exclude	title&abstract	Effect of progressive change position program on lung health in patients undergoing mechanical ventilation	2011
480	Exclude	title&abstract	Estimating neonatal oral endotracheal tube depth of insertion using weight or suprasternal palpation of the tip	2016
481	Exclude	title&abstract	Treatment with metformin to limit cardiac injury during bypass surgery	2011
482	Exclude	title&abstract	The effects of prone and supine positioning on abdominal distention	2016
483	Exclude	title&abstract	Is muscle lengthening or bony surgery better for young children with cerebral palsy who have hip displacement?	2014
484	Exclude	title&abstract	Double blind randomized controlled study on the benefit-risk profile of in the treatment of at term or late preterm newborn infants with severe respiratory disorders and pulmonary hypertension - SILDENAFIL AND PULMONARY HYPERTENSION OF NEWBORNS	2008
485	Exclude	title&abstract	Emergency treatment with levetiracetam or phenytoin in status epilepticus	2014
486	Exclude	title&abstract	Wirksamkeit Eines Oralen Und Eines Invasiven Opiat-Regimes Nach Herzchirurgischen Operationen	2011
487	Exclude	title&abstract	ASB treat study: Preventing preterm birth with nitrofurantoin: Costs and effects of screening and treating healthy women for asymptomatic bacteriuria&rsquo; - ASB treat study	2011
488	Exclude	title&abstract	Randomised Controlled Trial of the efficacy and safety of an Inhaled Corticosteroid and Long Acting Beta Agonist reliever therapy regimen in asthma	2016
489	Exclude	title&abstract	Neutrophil extracellular trap formation and nuclease activity are decreased in vitro in septic patients	2016
490	Exclude	title&abstract	Effects of the addition of haloperidol on propofol requirements during sedation with propofol and remifentanil - ND	2009
491	Exclude	title&abstract	A MULTICENTER, OPEN-LABEL PHARMACOKINETIC, PHARMACODYNAMIC, CLINICAL SYMPTOMS, AND SAFETY STUDY OF PANTOPRAZOLE DELAYED-RELEASED GRANULES ADMINISTERED AS A SUSPENSION IN NEONATES AND PRETERM INFANTS WITH A CLINICAL DIAGNOSIS OF GASTROESOPHAGEAL REFLUX DISEASE	2006
492	Exclude	title&abstract	SimSepT: Simvastatin and severe sepsis in the ICU - SimSepT	2005
493	Exclude	title&abstract	Effectiveness of non-nutritive sucking performed by the mother on the physiological indexes and full oral feeding in premature infants in the neonatal intensive care unit	2015
494	Exclude	title&abstract	Use of Aspirin to improve the transport of blood to the fetus in patients with altered Doppler US	2012
495	Exclude	title&abstract	Redefining pain management after cardiac surgery to improve intensive care and hospital length of stay: a randomised pilot trial	2012
496	Exclude	title&abstract	Oral Glycerol in newborn brain infections	2015
497	Exclude	title&abstract	Comparison the effect of chlorhexidine solution and toothbrush in the prevention of oral lesions	2014
498	Exclude	title&abstract	The effect of implementation of prevention of respiratory infection guideline on nurses' performance	2013
499	Exclude	title&abstract	Family Centered Care	2013
500	Exclude	title&abstract	Probiotics for the prevention of gestational diabetes in overweight and obese women	2011
501	Exclude	title&abstract	The effect of zinc and magnesium on postpartum depression and anxiety	2014
502	Exclude	title&abstract	A comparison of oral prednisolone and oral dexamethasone in children with croup: a prospective, randomised, double blinded multicentre trial	2009
503	Exclude	title&abstract	A randomized, double-blind, placebo-controlled study to evaluate the efficacy and safety of esomeprazole once daily for the treatment of gastroesophageal reflux disease (GERD) in neonatal patients, including premature and up to 1 month corrected age	2006
504	Exclude	title&abstract	Efficacy and safety of oral Erythromycin estolate in combination with Metoclopramide versus Metoclopramide mOnotherapy in mechanically ventilated patients who developed enteral feeding intolerance: A randomized double-blind controlled study	2017
505	Exclude	title&abstract	The impact of sedation protocol on some clinical outcomes of mechanically ventilated patients	2017
506	Exclude	title&abstract	Fosfomycin as stepdown treatment for ascending urinary tract infections	2017
507	Exclude	title&abstract	Study of alternative drug to insulin for the treatment of high blood glucose concentration in cardiac surgery patients	2017
508	Exclude	title&abstract	FOsfomycin Randomised controlled trial for E.coli Complicated urinary tract infections as Alternative Stepdown Treatment	2017
509	Exclude	title&abstract	ﾂ･^a??various causes of hyponatremia and its relation to seizures and outcome in patients with acute febrile encephalopathy in neurology intensive care unit (NICU)ﾂ･^a??	2017
510	Exclude	title&abstract	Clinical trial to compare the benefit and safety of a single infusion of VIS410, the study medicine added to standard Tamiflu treatment to that of treatment with Tamiflu alone in hospitalized adults with flu infection requiring oxygen support	2017
511	Exclude	title&abstract	Study of alternative drug to insulin for the treatment of high blood glucose concentration in cardiac surgery patients	2017
512	Exclude	title&abstract	Probiotics to reduce infection in patients admitted to the Intensive Care Unit	2017
513	Exclude	title&abstract	A clinical study to compare the effect of fentanyl and oral sucrose in providing optimal pain relief in preterm babies during laser therapy for retinopathy of prematurity	2017
514	Exclude	title&abstract	Oral Care Intervention Study for Ventilator-associated-pneumonia at Cho Ray Hospital in Ho Chi Minh City, Vietnam	2017
515	Exclude	title&abstract	Effects of breast milk, chlorhexidine, and drying on bacterial infection in umbilical cord	2017
516	Exclude	title&abstract	Comparison of the effect of N-acetylcysteine plus carvedilol, with carvedilol alone, in the prevention of atrial fibrillation after open heart surgery	2017
517	Exclude	title&abstract	A study to investigate the effects of lumicitabine (JNJ-64041575) in hospitalized infants and children infected with Respiratory Syncytial Virus (RSV)	2017
518	Exclude	title&abstract	Quality of recovery after propofol vs sevoflurane anaesthesia: A randomised study in lumbar spinal surgery patients	2017
519	Exclude	title&abstract	Comparing the effects of oral midazolam, and chloral hydrate on sedation of children before echocardiography: A clinical trial	2017
520	Exclude	title&abstract	Simotang oral liquid or domperidone suspension to promote post-pyloric placement of a self-advancing nasojejunal feeding tube in critically ill patients: a prospective, multi-center, randomized-controlled study	2017
521	Exclude	title&abstract	The Finnish randomised controlled multicentre trial on optimal timing of labor induction in nulliparous women with post-term pregnancy	2017
522	Exclude	title&abstract	The Effect of Hyssop Essence and Chlorhexidine Gluconate on Oral Hygiene	2017
523	Exclude	title&abstract	Paracetamol pilot study - Oral Vs Intravenous antidotes	2017
524	Exclude	title&abstract	Study on the Sedative Mode of Retention of Tracheal Intubation after Repair of Forearm Flap in Oral Cancer	2017
525	Exclude	title&abstract	Paracetamol versus Ibuprofen For Closure of Patent Ductus Arteriosus	2017
526	Exclude	title&abstract	Normal saline instillation and lung recruitment with paediatric endotracheal suction	2017
527	Exclude	title&abstract	the evaluation of Clonidine versus Ondansetron for control of pain, nausea & vomiting after Orthognathic surgery	2017
528	Exclude	title&abstract	Design and validation of a fasting mimicking diet	2017
529	Exclude	title&abstract	Effect of Supplemental Oxygen on Heart Function Blood Parameters	2017
530	Exclude	title&abstract	Is there a difference between 2 doses of 12 mg of dexamethasone given 12 hours apart compared with 4 doses of 6 mg dexamethasone given 12 hours apart in terms of the dosing regimen's impact on causing high blood sugar in the mother when dexamethasone is given to minimise risk of prematurity compl...	2018
531	Exclude	title&abstract	Use of oral glucose as analgesic for newborn babies undergoing eye examination	2018
532	Exclude	title&abstract	The effect of chlorhexidine, and chamomile are two types of oral lesions	2016
533	Exclude	title&abstract	Study of chest physical therapy effect on full term neonates with primary pneumonia	2018
534	Exclude	title&abstract	Assessment of the effect of Vit D supplementation in mechanical Ventilatory Traumatic patients	2018
535	Exclude	title&abstract	Effect of early mobilisation combined with additional protein on muscle mass in critically ill patients	2018
536	Exclude	title&abstract	Role of Doxycycline in the treatment of Dengue infection in Children	2018
537	Exclude	title&abstract	Effects of Melatonin on incidence of delirium in the critically ill patients in ICU Maharaj Nakorn Chiang Mai hospital, A randomized control trial	2018
538	Exclude	title&abstract	A Prospective, Pre-ecLampsia/Eclampsia Prevention IntervEntion	2018
539	Exclude	title&abstract	Methylnaltrexone for the Treatment of Opioid drug Induced Constipation (MOTION Study)	2014
540	Exclude	title&abstract	The effect of non-nutritive sucking by mother? s finger on feeding tolerance and attainment of independent oral feeding of preterm infants hospitalized to the neonatal intensive care unit: a Randomized Clinical Trial Study	2018
541	Exclude	title&abstract	A Dehydroepiandrosterone and Pharmacokinetics in Trauma study (ADaPT)	2018
542	Exclude	title&abstract	cervical ripening and termination of term pregnancy	2016
543	Exclude	title&abstract	Effect of fetal Position on sleep-wake cycles in premature infant	2018
544	Exclude	title&abstract	Intermittent antegrade warm blood versus cold blood cardioplegia in children undergoing open heart surgery	2018
545	Exclude	title&abstract	Study on the Sedative Mode of Retention of Tracheal Intubation in intensive care unit	2018
546	Exclude	title&abstract	Effect of oropharyngeal decontamination by topical antibiotics on the ventilator associated pneumonia	2018
547	Exclude	title&abstract	A randomized, controlled, single-center clinical trial evaluating the effectiveness and safety of intensive early rehabilitation in accelerating the postoperative recovery of liver transplant recipients	2018
548	Exclude	title&abstract	Trans-nasal Humidified Rapid- Insufflation Ventilatory Exchange in Children Requiring Emergent Intubation (Kids THRIVE): A Randomised Controlled Trial	2017
549	Exclude	title&abstract	Effects of family-centered care on the anxiety of the familiy members of patients hospitalized in intensive care units	2015
550	Exclude	title&abstract	The effect of leg elevation on prevention of leg pain and edema and anxiety among patients undergoing coronary artery bypass grafting	2016
551	Exclude	title&abstract	Patent ductus arteriosus (PDA) treatment in premature infants	2017
552	Exclude	title&abstract	Sepsis, Endothelial function, and Lipids in critically ill patients with Liver Failure (SELLIFA). Nutritional sub-study : Randomized controlled trial comparing the tolerance on lipid metabolism and safety of isocaloric parenteral nutrition with enteral nutrition. - SELLIFA nutritional trial	2007
553	Exclude	title&abstract	REMODEL-AMI	2015
554	Exclude	title&abstract	Rivastigmine for delirium in Intensive Care patients, a double-blind, randomised, placebo-controlled, multi-center add-on trial - Rivastigmine for ICU-delirium	2008
555	Exclude	title&abstract	Early Administration of Intravenous Tranexamic Acid in Acute Gastrointestinal Bleeding Prior to Endoscopy	2015
556	Exclude	title&abstract	The effect of breast milk and leg massage on pain control in preterm neonates hospitalized in neonatal intensive care unit	2016
557	Exclude	title&abstract	Effects of education on nurse's practice	2016
558	Exclude	title&abstract	Ivabradine in controlling elevated heart rate among sick patients	2011
559	Exclude	title&abstract	Efficacy and Safety of Drotrecogin Alfa (Activated) in Adult Patients with Septic Shock - PROWESS-SHOCK	2007
560	Exclude	title&abstract	OASIS: A Phase 2/3 Randomized, Double-blind, Placebo-controlled Study of the Safety and Efficacy of Talactoferrin Alfa in Patients with Severe Sepsis - OASIS	2011
561	Exclude	title&abstract	effesct of ventilation interventions on the patient's breathing status	2017
562	Exclude	title&abstract	Effect of amiodarone in postoperative atrial fibrillation after coronary artery bypass surgery	2014
563	Exclude	title&abstract	Rapid normalization of Vitamin D in critically ill children	2017
564	Exclude	title&abstract	Standardized versus pharmacist monitored individualized parenteral nutrition in low birth weight infants	1981
565	Exclude	title&abstract	A clinical trial to compare the effects of metformin versus insulin in patients with diabetes in pregnancy	2014
566	Exclude	title&abstract	A PROSPECTIVE, RANDOMIZED, PLACEBO-CONTROLLED TRIAL OF PRE-TRANSPLANT AND PROMPT POST-TRANSPLANT TREATMENT WITH AZITHROMYCIN TO IMPROVE EARLY ALLOGRAFT FUNCTION AND OUTCOME AFTER LUNG TRANSPLANTATION	2012
567	Exclude	title&abstract	High-dose Therapy of Statins (blood lipid reducing drugs) prior to Heart Surgery (Coronary Bypass Grafting)"	2012
568	Exclude	title&abstract	A randomised, double-blind study evaluating the safety, tolerability and clinical outcome of Neoven compared to Vaminolact in premature ELBW infants	2010
569	Exclude	title&abstract	Preoperative consumption of N-Acetyl Cysteine and melatonin during CABGS	2013
570	Exclude	title&abstract	Oral low dose Amiodarone and prevention of atrial fibrillation	2013
571	Exclude	title&abstract	Fetal scalp blood pH or lactate determination in the management of intrapartum fetal distress: A randomised controlled multi-centre trial	2007
572	Exclude	title&abstract	Early switch to oral antibiotics in patients with low risk neutropenic sepsis	2015
573	Exclude	title&abstract	The effect of a designed care plan on incidence of aspiration and ventilator associated pneumonia in intubated patients	2016
574	Exclude	title&abstract	colchicin and prevention of atrial fibrillation	2013
575	Exclude	title&abstract	The effect of topical application of human milk ,chlorhexidinon on umbilical cord of newborn	2012
576	Exclude	title&abstract	Improvement of feeding tolerance by using a new formula in preterm neonates	2013
577	Exclude	title&abstract	The effect of breast milk, alcohol and natural dry care on the timing of umbilical cord separation	2013
578	Exclude	title&abstract	A randomised, double-blind study evaluating the safety, tolerability, protein accretion, amino acid plasma levels and long-term outcome of Neoven compared to Vaminolact(R) in premature very low birth weight (VLBW) infants	2010
579	Exclude	title&abstract	Can dipyridamole induce protection against ischemia and reperfusion injury in patients undergoing elective CABG?	2009
580	Exclude	title&abstract	Nursing counseling on anxiety and satisfaction	2015
581	Exclude	title&abstract	Plasma Levels of Oseltamivir in critically ill, suspected or confirmed H1N1 infected patients on Extra Corporeal membrane Oxygenation (ECMO)support. - Plasma levels of Oseltamivir in patients on ECMO	2010
582	Exclude	title&abstract	Early PN trial	2005
583	Exclude	title&abstract	Clinical pilot study to review the impact of perioperative administration of the synthetic cannabinoid nabilone in the context of spinal fusion surgery on the coping with surgery and the pain perception of patients with severely reduced quality of life	2016
584	Exclude	title&abstract	A Multicenter, Randomized, Open-Label Phase 3 Study to Compare the Safety and Efficacy of Intravenous Doripenem with that of Intravenous Imipenem in Ventilator-Associated Pneumonia - DORI-10	2005
585	Exclude	title&abstract	The effect of insulin therapy on outcome of critically ill patients	2010
586	Exclude	title&abstract	Pneumodilation Or Endoscopic Myotomy in Achalasia (POEMA) Trial	2012
587	Exclude	title&abstract	Oral ibuprofen versus paracetamol on ductus arteriosus	2016
588	Exclude	title&abstract	Meconium evacuation trial in preterm infants	2014
589	Exclude	title&abstract	Early parent participation compared to conventional care for preterm babies in the NICU ﾂ･^a?? A randomized controlled trial	2014
590	Exclude	title&abstract	Comparison of non-invasive positive pressure ventilation for extubated patients who fail a single spontaneous breathing trial vs conventional weaning	2007
591	Exclude	title&abstract	A Phase 3, Multicenter, Randomized, Double-Blind, Controlled Study to Evaluate the Efficacy and Safety of Peramivir Administered Intravenously in Addition to Standard of Care Compared to Standard of Care Alone in Adults and Adolescents who are Hospitalized due to Serious Influenza	2009
592	Exclude	title&abstract	Comparison of efficacy of two sedative drugs in oral cancer surgery patients	2018
593	Exclude	title&abstract	Reversing malnutrition with targeted enteral feeding in patients awaiting liver transplantation: a randomized controlled trial	2018
594	Exclude	title&abstract	Effect of feeding Nozzle and Cup feeding to reaching full oral feeding time interval	2017
595	Exclude	title&abstract	the Effect of scheduled visitation on Delirium Alert patients in intensive care unit	2017
596	Exclude	title&abstract	Conservative management of ductus in preterm neonates	2018
597	Exclude	title&abstract	Effect of prebiotic and probiotic drink in reducing the serious septic complications of severe pancreatitis	2018
598	Exclude	title&abstract	A clinical trial to study the effect of Magnesium Sulphate for treatment of acute asthma in children by nebulisation	2018
599	Exclude	title&abstract	The Impact of Dexmedetomidine on Patients Undergoing Coronary Artery Bypass Grafting	2018
600	Exclude	title&abstract	Efficacy of preoperative amino acids administration on postoperative physical function and complications for elderly patients undergoing open heart surgery: a single center randomized controlled trial	2018
601	Exclude	title&abstract	Does supplementation of extra Magnesium daily to first time pregnant healthy women prevent blood pressure increase during pregnancy?	2018
602	Exclude	title&abstract	Pain evaluation during arterial puncture: use of local anesthetic (EMLA), oral glucose solution and acetaminophen in premature newborns	2018
603	Exclude	title&abstract	The effect of various types of preventive antibiotics (prophylaxis) on getting an infection after prostate tissue examination (biopsy)	2017
604	Exclude	title&abstract	The comparison of close and open tracheal tube suction on severity of pain and physiological indicators in patients under mechanical ventilation with traumatic brain injuries	2016
605	Exclude	title&abstract	SAPPHIRE - A study to see if pimodivir in combination with standard of care treatment is useful and safe in the treatment of adolescent, adult and elderly hospitalized patients with influenza A infection	2018
606	Exclude	title&abstract	Oral Morphine for analgesia in neonates undergoing ROP screening	2018
607	Exclude	title&abstract	STRIDER Ireland	2015
608	Exclude	title&abstract	The Effect of using nutritional guidelines by nurses on the incidence and severity of malnutrition in patients	2018
609	Exclude	title&abstract	The effect of CBF on short-term health outcomes of infants	2018
610	Exclude	title&abstract	Efficacy of Oral Amiodarone in atrial fibrillation after open heart surgery	2018
611	Exclude	title&abstract	A study to investigate the effects of lumicitabine (JNJ-64041575) in hospitalized adults infected with human metapneumovirus	2018
612	Exclude	title&abstract	Comparison of single or multiple phase administration of oral sucrose 24%	2018
613	Exclude	title&abstract	HARTI HAUORA TAMARIKI A Randomised Controlled Trial of an Opportunistic, Holistic and Family Centred Approach to Improving Outcomes for Hospitalised Children and their Families	2018
614	Exclude	title&abstract	A study to see a more appropriate strategy to provide surfactant for lung maturation in premature neonates	2018
615	Exclude	title&abstract	Comparison intravenous Phosphorus to Oral Phosphate for Treatment of hypophosphatemia	2018
616	Exclude	title&abstract	RAPID-I	2018
617	Exclude	title&abstract	Effect of Glutamine on Reducing Myocardial Damage	2018
618	Exclude	title&abstract	The research of bedside ultrasound in evaluating gastric motility of different infusion methods	2018
619	Exclude	title&abstract	Effectiveness and Safety on Cardiac Frecuency Control With Ivabradine on the Cardiogenic Shock	2018
620	Exclude	title&abstract	The effect of the Quran's voice on the formation of oral nutrition in premature infants admitted to the intensive care unit	2018
621	Exclude	title&abstract	This study is helpful in knowing the effect of oral massage among preterm infants between 28-34 weeks of gestation who are on nasogastric tube feed to improve the sucking reflex of the infants so that they can transit early from nasogastric tube feed to full paladai feed	2018
622	Exclude	title&abstract	The Effect of Infection Control Guidelines on Incidence of Ventilator-associated Pneumonia	2018
623	Exclude	title&abstract	Pharmacokinetics, pharmacodynamics, safety and efficacy study of LCZ696 in children (1 month to < 18 years) with heart failure	2018
624	Exclude	title&abstract	Optimizing the treatment for uncomplicated acute appendicitis: a multicenter study in China	2018
625	Exclude	title&abstract	STRIDER - Sildenafil therapy for treatment of intrauterine growth restriction	2015
626	Exclude	title&abstract	Noninvasive Ventilation Masks Carbon Dioxide Clearance in Normal Volunteers	2019
627	Exclude	title&abstract	Bilateral Serratus Intercostal Plane Block for Myocardial Revascularization (SERRINT)	2019
628	Exclude	title&abstract	Airway Clearance Using Non-Invasive Oscillating Device	2019
629	Exclude	title&abstract	Survey the effect of oral erythromycin(low dose) on feeding tolerance in admitted premature neonates at imam Reza hospital NICU	2012
630	Exclude	title&abstract	Effect of Zataria Multiflora (Shirazi Thyme) on gastric residual volume	2016
631	Exclude	title&abstract	Evaluation the effect of training attachment behavior to mother on physiological status and response to behavior preterm infants in the neonatal intensive care unit depend to shiraz university of medical sciences in 2013	2014
632	Exclude	title&abstract	Statins in Sepsis Study	2007
633	Exclude	title&abstract	Preoperative intravenous fluid administration versus non administration in hip/knee prosthesis surgery in old age and outcome	2008
634	Exclude	title&abstract	Clinical trial to compare the efficacy of two oral prokinetics metoclopramide and erythromycin in non acceptance of feed in head injury patient	2015
635	Exclude	title&abstract	Optimale voedingsroute na een oesofagusresectie	2015
636	Exclude	title&abstract	A study of danirixin when given with a standard of care antiviral, oseltamivir in adults hospitalized for influenza	2016
637	Exclude	title&abstract	The effect of an upper respiratory care program on incidence of ventilator-associated pneumonia	2014
638	Exclude	title&abstract	A Pharmacokinetic, Pharmacodynamic and Short-term Safety Study of Single and Multiple Day Doses of Rabeprazole Sodium in Neonates and Pre-term Infants with a Corrected Age of Less than 44 Weeks with a Presumptive Diagnosis of GERD	2010
639	Exclude	title&abstract	A multicenter randomized controlled trial comparing intermittent enteral feeding while in right lateral tilt position to standard care among mechanically ventilated adult Intensive Care Unit (ICU) patients	2016
640	Exclude	title&abstract	Correction of vitamin D deficiency in critically ill patients: a randomized, doulbe-blind, placebo-controlled trial	2010
641	Exclude	title&abstract	Pneumodilation versus Per-Oral Endoscopic Myotomy in Achalasia patients with recurrent symptoms after Laparoscopic Heller Myotomy	2014
642	Exclude	title&abstract	Does administration of antibiotics in patients undergoing surgery for colorectal cancer result in less complications and better prognosis?	2012
643	Exclude	title&abstract	A RANDOMIZED, DOUBLE-BLIND, PLACEBO-CONTROLLED, MULTI-CENTER STUDY TO EVALUATE THE CARDIOPROTECTIVE EFFECTS OF MC-1 IN PATIENTS UNDERGOING HIGH-RISK CORONARY ARTERY BYPASS GRAFT (CABG) SURGERY - MEND-CABG II	2007
644	Exclude	title&abstract	A clinical trial to study the effect of vitamin A supplementation in babies with birth weight from 750 grams to 1250 grams	2009
645	Exclude	title&abstract	Melatonin in patients with sepsis	2014
646	Exclude	title&abstract	The effect of caper oxymel on loosing weight, decressing blood suger and blood fat and lowering blood pressure in diabetic patients	2017
647	Exclude	title&abstract	Efficacy and safety of hourly titrated misoprostol versus vaginal dinoprostone and misoprostol for and labor induction: randomized clinical trial	2016
648	Exclude	title&abstract	High-altitude treatment versus treatment at sea level in patients with severe, refractory asthma: a pragmatic randomized clinical trial	2015
649	Exclude	title&abstract	A prospective, randomized, comparative clinical trial to assess the effect and mechanism of glutamine-supplemented parenteral nutrition on surgical critically ill patients	2014
650	Exclude	title&abstract	A randomised controlled trial of patient-specific oxygen monitoring to reduce blood transfusion during heart surgery	2009
651	Exclude	title&abstract	Paracetamol RCT - Oral Vs Intravenous antidotes	2015
652	Exclude	title&abstract	Efficacy of nasogastric and endotracheal tube securement devices, preventative dressings and topical skin applications for reducing device-related pressure injuries in intensive care patients; a pilot study	2016
653	Exclude	title&abstract	A clinical trial to study the effects of glutamine (an amino acid)supplementation in patients with acute pancreatitis	2010
654	Exclude	title&abstract	Immediately effects of manual hyperinflation on cardiorespiratory system parameters and secretion clearance in mechanically ventilated pediatric patients	2016
655	Exclude	title&abstract	Comparative study of bolus and intermittent tube feeding	2016
656	Exclude	title&abstract	The Effect of Enteral Administration of Synbiotics Upon Infection Rates in Major Burns - The Manchester Synbiotic Study in Major Burns	2006
657	Exclude	title&abstract	Benefits of oral thyroxine in children undergoing open heart surgery	2017
658	Exclude	title&abstract	Effect of oral Vitamin A Supplementation in tiny babies	2017
659	Exclude	title&abstract	A large, international, placebo-controlled, factorial trial to assess the impact of low-dose clonidine and acetyl-salicyclic acid (ASA) in patients undergoing noncardiac surgery who are at risk of a perioperative cardiovascular event. PeriOperative ISchemic Evaluation-2 Trial. - PeriOperative ISc...	2011
660	Exclude	title&abstract	Comparison of feeding in semi elevated side lying position with semi elevated supine lying on heart rate and o2 saturation in preterm infant	2015
661	Exclude	title&abstract	Subcutaneous insulin therapy of hyperglycemia after initiation of oral intake in the ICU	2007
662	Exclude	title&abstract	Efficacy and safety of tolvaptan in Acute Heart Failure	2013
663	Exclude	title&abstract	Incidence of gestational diabetes mellitus (GDM) and the Mediterranean diet	2016
664	Exclude	title&abstract	Prevention of wound infections after colorectal surgery using antibiotics prior to surgery	2016
665	Exclude	title&abstract	Role for Vitamin A and Zinc in treatment of children with pneumonia	2013
666	Exclude	title&abstract	A prospective study of comparing early oral feeding with nasoduodenal tube placement in patients undergoing minimal invasive Mckeown oesophagectomy	2016
667	Exclude	title&abstract	Feasibility and safety of preoperative glucose control in patients with type 2 diabetes undergoing cardiovascular surgery	2014
668	Exclude	title&abstract	A study to test the safety and effectiveness of Bay 41-6551 as additional therapy to standard of care antimicrobial treatment in patients who have Gram-Negative Pneumonia and are intubated and mechanially ventilated	2013
669	Exclude	title&abstract	Effect of oral supplement of carnitine on hypoglycemia, sepsis and apnea of very low birth weight neonates	2008
670	Exclude	title&abstract	Comparison of two methods of feeding tubes through periodic and continuous flow methods, to achieve the caloric goal and its complications in patients hospitalized in ICU wards	2011
671	Exclude	title&abstract	Flow Controlled Ventilation (FCV) With the Evone Ventilator and Tritube Versus Volume Controlled Ventilation (VCV)	2019
672	Exclude	title&abstract	Awake Thoracic Epidural Anaesthesia Versus General Anesthesia for Video Assisted Thoracoscopic Surgery	2019
673	Exclude	title&abstract	Transesophageal Echocardiology Measured Left Ventricular End Diastolic Area as Guide for Administering Goal Directed Fluids During Major Oncosurgeries	2019
674	Exclude	title&abstract	Low Flow Anesthesia in Morbid Obesity	2019
675	Exclude	title&abstract	Gut Priming With Oral Bovine Colostrum for Preterm Neonates; Randomized Control Trial	2019
676	Exclude	title&abstract	Anesthetics and Cerebral Oxygenation in LSG	2019
677	Exclude	title&abstract	Prolonged early antenatal indomethacin exposure is safe for fetus and neonate*	2021
678	Exclude	title&abstract	Effect of Oral Water on the Quality of Volume Expansion in Resuscitation Patients	2019
679	Exclude	title&abstract	The Effect of Education Based on Clinical Instructions on Nurses' Performance in the Prevention of Ventilator-Associated Pneumonia in Special Wards of Tabriz-1396 Educational Centers: A Quasi-Experimental Study	2018
680	Exclude	title&abstract	Safety and efficacy of linagliptin for glycemic control in non-critically ill hospitalized patients with type 2 diabetes	2018
681	Exclude	title&abstract	The effect of "compound stimulation program of Swallowing Exercise and Non-Nutritive sucking" on oral feeding skills in preterm infants	2018
682	Exclude	title&abstract	Zinc supplementation in acute bronchiolitis	2018
683	Exclude	title&abstract	Comparingcold water with mentol and plantago ovata on thirst and dry mouth	2018
684	Exclude	title&abstract	Dydrogesterone or micronized progesterone related birth defects in children	2019
685	Exclude	title&abstract	Vitamin B1 (thiamine) administration in enterally-fed critically ill patients with hypophosphatemia: A prospective, randomised clinical trial	2019
686	Exclude	title&abstract	The investigation effectiveness of cue-based feeding in Comparison with the traditional approach in preterm infant in neonatal intensive care unit	2018
687	Exclude	title&abstract	Comparison the effect of breastfeeding and oral glucose (10%) on the severity of pain and physiologic characteristics due to venous sampling in infants	2019
688	Exclude	title&abstract	The assessment of optimal anesthesia technique for cesarian section and its clinical effects on mother and newborns	2018
689	Exclude	title&abstract	The effect of Benson relaxation method on anxiety	2019
690	Exclude	title&abstract	Pentoxyfilline for Reduction of Delayed Cerebral Ischaemia after Aneurysmal Subarachnoid Haemorrhage: a pilot study	2018
691	Exclude	title&abstract	A Study to Evaluate the Efficacy and Safety of Baloxavir Marboxil in Combination with Standard of Care Neuraminidase Inhibitor in Hospitalized Patients with Severe Influenza	2018
692	Exclude	title&abstract	Limited Routine Total Parenteral Nutrition versus oral diet progression post Whipple procedure to assess affect on patient functionality	2019
693	Exclude	title&abstract	TARGET Protein Feasibility Study: a prospective, blinded, parallel group, randomised controlled trial to assess the feasibility of conducting a phase III trial of protein targets in critically ill adults	2018
694	Exclude	title&abstract	Effect of propranolol in retinopathy	2019
695	Exclude	title&abstract	The Nonpharmacological Methods in Reducing the Pain Caused by Orogastric Tube Insertion in Preterm Infants	2019
696	Exclude	title&abstract	Non-invasive Ventilation Following Extubation (Prophylactic) to Prevent Extubation Failure in Critically Obese Patients	2019
697	Exclude	title&abstract	Nebulized Budesonide Combined With Systemic Corticosteroid in Acute Severe Asthma	2019
698	Exclude	title&abstract	Improving Tissue Oxygenation in Breast Reconstruction Surgery	2019
699	Exclude	title&abstract	Comparing Simulators Used in Fiber-optic Intubation Training Among Anesthesia Residents	2019
700	Exclude	title&abstract	Coorticosteroid Regimen in Patients With Anti-PD-1/PD-L1 Induced Pneumonitis	2019
701	Exclude	title&abstract	Angiotensin 2 for Hepatorenal Syndrome	2019
702	Exclude	title&abstract	Prevention of Dysrhythmias on the Cardiac Intensive Care Unit - Does Maintenance of High-normal Serum Potassium Levels Matter	2019
703	Exclude	title&abstract	Effectiveness of a structured communication strategy on satisfaction, anxiety and uncertainty in family members of the critically ill	2019
704	Exclude	title&abstract	The effect of oral and sublingual and buccal Misoprostol on induction of preterm premature rupture of membrane	2019
705	Exclude	title&abstract	Effect of nebulized eucalyptus on arterial blood gas and physiologic indexes	2019
706	Exclude	title&abstract	Effect of nebulized eucalyptus on ventilator associated pneumonia	2019
707	Exclude	title&abstract	A Phase II Randomised, Double-Blind, Placebo-Controlled Study of the Efficacy, Safety and Tolerability of Oral NP202 in Reducing the Incidence of Atrial Fibrillation in Adults who have undergone Cardiac Surgery	2019
708	Exclude	title&abstract	Prevention of neonatal sepsis in low birth weight infants	2019
709	Exclude	title&abstract	Early use of Non Invasive Ventilation by tight fitting facemask verus conventional ventilation with tube in respiratory distress in acute pancreatitis	2019
710	Exclude	title&abstract	A study comparing the effect of two types of continuous nerve block on pain experienced by patients with multiple rib fractures	2019
711	Exclude	title&abstract	Q10 supplementation on oxidative stress	2019
712	Exclude	title&abstract	The effect of nasal care with 0.9% sodium chloride spray on pharyngeal colonization and nasal secretions in patients undergoing mechanical ventilation	2019
713	Exclude	title&abstract	A study in which 2 different sweet solutions, 24 % sucrose and 25 % dextrose will be compared for their effectivenss in decreasing pain sensation when given orally before blood testing in preterm babies	2019
714	Exclude	title&abstract	A study of the local anaesthetic lidocaine and the antibiotic doxycycline to help protect the blood vessel lining in patients undergoing heart surgery	2019
715	Exclude	title&abstract	Can a painkiller for nerve damage (pregabalin) prevent chronic pain after open heart surgery?	2019
716	Exclude	title&abstract	Investigating the effect of essential oil of thyme on oral microbial burden in mechanical ventilated ICU patients	2019
717	Exclude	title&abstract	Vitamin C in Community Acquired Pneumonia: A pilot study	2019
718	Exclude	title&abstract	High-protein hypocaloric vs high-protein hypocaloric immune-enhanced enteral nutrition vs normocaloric enteral nutrition in critically ill patients with mechanical Ventilation: A randomized controlled trial	2019
719	Exclude	title&abstract	The Effect of E- Learning on Nurses in intensive care unit on Delirium	2019
720	Exclude	title&abstract	LETICIA Protocol Trial	2019
721	Exclude	title&abstract	The comparison between co-administration of surfactant and fentanyl with administration of surfactant in decreased order of repeated doses of surfactant in neonatal with respiratory distress syndrome	2019
722	Exclude	title&abstract	Effect of Melatonin in brain injury	2019
723	Exclude	title&abstract	The effect of oral Gabapentin on sedative consumption in mechanically ventilated patients in intensive care unit	2019
724	Exclude	title&abstract	To compare between IV and oral preparations of sildenafil in persistent pulmonary hypertension of newborn	2019
725	Exclude	title&abstract	comparing circuit life between modified membrane and standard membrane in liver failure patients	2019
726	Exclude	title&abstract	Length of nasogastric tube(Ryles tube) will be increased by 10 cm during insertion in patients with acute poisoning for evacuation of poison	2019
727	Exclude	title&abstract	Software-guided Guideline Implementation in Premedication	2019
728	Exclude	title&abstract	Novel Arm Restraint For Critically Ill Patients To Reduce Immobility, Sedation, Agitation and Cognitive Impairment	2019
729	Exclude	title&abstract	Effect of Endotracheal Tube Plus STYLET Versus Endotracheal Tube Alone	2019
730	Exclude	title&abstract	Bilateral Erector Spina Block Versus Parasternal Block in Adult Heart Surgery	2019
731	Exclude	title&abstract	Sphenopalatine Ganglion Block to Treat Shoulder Pain After Laparoscopic Surgery	2019
732	Exclude	title&abstract	Oropharyngeal Aspiration to Reduce Ventilator-Related Pneumonia	2019
733	Exclude	title&abstract	Comparing the efficacy of Nidepine and Cardepine in lowering blood pressure after cardio-aortic surgery: a randomized, double-blinded controlled trial	2019
734	Exclude	title&abstract	The Efficacy of risperidone oral solution for reducing the incidence of postoperative delirium in vascular patients: a randomized controlled trial	2019
735	Exclude	title&abstract	Effect of a bundled approach on procedural pain management in burn patients	2019
736	Exclude	title&abstract	Impact of Comprehensive Molecular Tests on Antimicrobial Stewardship in Community-acquired Pneumonia	2019
737	Exclude	title&abstract	Immunonutrition in Cardiac Surgery	2005
738	Exclude	title&abstract	Study on Costs and Safety of Early Conversion From Intravenous to Oral Antibiotic Treatment in Patients With Severe Community-Acquired Pneumonia	2006
739	Exclude	title&abstract	Impact of Low Dose Naloxone on Fentanyl Requirements in Pediatric ICU Patients	2006
740	Exclude	title&abstract	Efficacy of Systemic Glucocorticoid in the Treatment of Wheezing in Children	2007
741	Exclude	title&abstract	Probiotics Reduce Incidence of Necrotizing Enterocolitis for Very Low Birth Weight Infants	2007
742	Exclude	title&abstract	The Effect of the Preoperative Oral Carbohydrate Attenuating Immediate Postoperative Insulin Resistance on PI3K Dependent Signaling Pathway	2008
743	Exclude	title&abstract	Oral Hygiene With Chlorhexidine and Incidence of Ventilator-Associated Pneumonia in Children Submitted to Heart Surgery	2009
744	Exclude	title&abstract	Dopamine and Norepinephrine in Shock Patients	2006
745	Exclude	title&abstract	Oral and Intravenous Iron in Patients Postoperative Cardiovascular Surgery Under Extracorporeal Circulation	2010
746	Exclude	title&abstract	Oral Care Interventions and Ventilator Associated Pneumonia in Critically Ill Children	2010
747	Exclude	title&abstract	Lactobacillus GG in the Prophylaxis of Ventilator Associated Pneumonia	2008
748	Exclude	title&abstract	A Study to Assess the Analgesia and Sedation Using Intranasal Dexmedetomidine in Third Molar Surgery Under Local Anaesthesia	2010
749	Exclude	title&abstract	Implementation of a Diabetes Management Protocol as Compared to Conventional Management in a Heart Hospital's Non-Intensive Care Unit: Randomized Clinical	2010
750	Exclude	title&abstract	Closed Loop Isoflurane Administration With Bispectral Index in Open Heart Surgery	2010
751	Exclude	title&abstract	Oral Titrated Misoprostol for Induction of Labour	2009
752	Exclude	title&abstract	0.9% NaCl/Dextrose 5% vs 0.45% NaCl/Dextrose 5% as Maintenance Intravenous Fluids in Critically Ill Children	2011
753	Exclude	title&abstract	Pilot Study: Lactoferrin for Prevention of Neonatal Sepsis	2010
754	Exclude	title&abstract	Palliation of Thirst in ICU Patients	2009
755	Exclude	title&abstract	Fluid Management in Transient Tachypnea of the Newborn	2010
756	Exclude	title&abstract	Dynamic Light Application to Prevent ICU Acquired Delirium	2011
757	Exclude	title&abstract	Inhaled Nitrous Oxide for Pain Relief During Eye Exam in the Pre-term Infant	2008
758	Exclude	title&abstract	Pain Reactivity to Non-Pharmacological Interventions Across Repeated Routine Heel-Sticks in Preterm Infants in a Neonatal Intensive Care Unit	2008
759	Exclude	title&abstract	Nasal High-flow Versus Venturi Mask Oxygen Therapy in the Post-extubation Period	2010
760	Exclude	title&abstract	VITdAL\char64ICU - Correction of Vitamin D Deficiency in Critically Ill Patients	2010
761	Exclude	title&abstract	Inflammation After One Lung Ventilation	2014
762	Exclude	title&abstract	Prevention Inhalation of Bacterial by Using Endotracheal Tube Balloon Polyvinyl Chloride or Polyurethane	2010
763	Exclude	title&abstract	Cytomegalovirus Control in Critical Care	2011
764	Exclude	title&abstract	High-dose Simvastatin for Aneurysmal Subarachnoid Haemorrhage	2010
765	Exclude	title&abstract	A Randomized Clinical Trial of Oral Magnesium Supplementation in Pregnancy	2013
766	Exclude	title&abstract	Effects of Caffeine on Intermittent Hypoxia in Infants Born Preterm	2013
767	Exclude	title&abstract	Preoxygenation in the Intensive Care Unit Using a Nose-mouth Mask Versus High-flow Nasal Cannula Oxygen	2013
768	Exclude	title&abstract	Antibiotics in Free Flaps Reconstructions	2015
769	Exclude	title&abstract	Improving Antibiotic Use in Hospitalized Patients With Pneumonia	2014
770	Exclude	title&abstract	Haloperidol Prophylaxis in Older Emergency Department Patients	2011
771	Exclude	title&abstract	Strategies To Prevent Pneumonia 2 (SToPP2)	2009
772	Exclude	title&abstract	Anesthetic Depth Control Using CLADS vs. TCI in Patients With LVSDF	2016
773	Exclude	title&abstract	The MIND Study: Modifying the INcidence of Delirium	2004
774	Exclude	title&abstract	Sildenafil Citrate Therapy for Oligohydramnios	2015
775	Exclude	title&abstract	Danlou Tablets to Prevent Left Ventricular Remodeling	2016
776	Exclude	title&abstract	Statins for Acutely Injured Lungs From Sepsis	2009
777	Exclude	title&abstract	Evaluation Study of Congestive Heart Failure and Pulmonary Artery Catheterization Effectiveness (ESCAPE)	1999
778	Exclude	title&abstract	Can Dexmedetomidine For Procedural Sedation In Knee Arthroplasty Reduce Postoperative Pain? A Randomized Control Study	2013
779	Exclude	title&abstract	Probiotic Prophylaxis of Hirschprung's Disease Associated Enterocolitis (HAEC)	2008
780	Exclude	title&abstract	Comparison of Dexmedetomidine and Propofol-Remifentanil Conscious Sedation for Awake Craniotomy for Tumor Surgery	2012
781	Exclude	title&abstract	Intensive Blood PRessure Control in Patients With Acute Type B AortIc Dissection	2016
782	Exclude	title&abstract	New Setting of Neurally Adjusted Ventilatory Assist During Mask Noninvasive Ventilation	2017
783	Exclude	title&abstract	L-ornithine L-aspartate in Overt Hepatic Encephalopathy	2012
784	Exclude	title&abstract	Prevention of Nosocomial Infections in Critically Ill Patients With Lactoferrin: The PREVAIL Study	2013
785	Exclude	title&abstract	Magnesium Sulphate for Severe Hand, Foot and Mouth Disease in Vietnam	2013
786	Exclude	title&abstract	Non Invasive Ventilation Combined to High Flow Nasal Cannula Oxygen for Preoxygenation of Hypoxemic ICU Patients	2015
787	Exclude	title&abstract	Foley OR MisO for the Management of Induction	2013
788	Exclude	title&abstract	Controling Intestinal Colonization With Extended Spectrum ﾂ･ss-Lactamase Producing Enterobacteriaceae ESBL-E	2013
789	Exclude	title&abstract	Effects of Immunonutrition on Biomarkers in Traumatic Brain Injury	2017
790	Exclude	title&abstract	Effect of GSK962040 on Oesophageal Function	2011
791	Exclude	title&abstract	Preoperative Glucocorticoid Use in Major Hepatectomy	2013
792	Exclude	title&abstract	Ecological Effects of Decolonisation Strategies in Intensive Care	2014
793	Exclude	title&abstract	An Efficacy and Outcome Study of Supplemental Oxygen Treatment in Patients With Suspected Myocardial Infarction	2013
794	Exclude	title&abstract	IV Iron for the Anemia of Traumatic Critical Illness	2010
795	Exclude	title&abstract	Pilot Study for the Tight K Study	2017
796	Exclude	title&abstract	Dexmedetomidine and IV Acetaminophen for the Prevention of Postoperative Delirium Following Cardiac Surgery	2015
797	Exclude	title&abstract	Study of Biotene OralBalance Gel for Oral Care in Critically-Ill Mechanically Ventilated Neonates	2011
798	Exclude	title&abstract	Effects of Hemodynamic Monitoring Using the ImaCor Single Use Transesophageal Echocardiography Probe in Critically Ill Patients	2014
799	Exclude	title&abstract	Laryngoscope Versus CMAC for Endotracheal Intubation in Patients Undergoing Emergent Airway Management	2012
800	Exclude	title&abstract	Impact of Early Parenteral Nutrition Completing Enteral Nutrition in Adult Critically Ill Patients	2007
801	Exclude	title&abstract	Influence of Dexmedetomidine or Propofol on ICU Delirium	2016
802	Exclude	title&abstract	Population Pharmacokinetics of Anti-infectives in Critically Ill Children	2015
803	Exclude	title&abstract	Prevention of Vitamin D Deficiency Following Pediatric CHD Surgery: a Phase II Dose Evaluation Randomized Controlled Trial Comparing Usual Care With a High Dose Pre-operative Supplementation Regimen Based on the Institute of Medicine Daily Upper Tolerable Intake Level	2013
804	Exclude	title&abstract	A Randomized Trial of Preoperative Prophylactic Antibiotics Prior to Kidney Stone Surgery (Percutaneous Nephrolithotomy $[$PCNL$]$)	2015
805	Exclude	title&abstract	Recombinant Human Growth Hormone During Rehabilitation From Traumatic Brain Injury	2008
806	Exclude	title&abstract	Perioperative Nutritional Support in Esophageal Cancer Patients	2019
807	Exclude	title&abstract	CAPO: Continuous Glucose Monitoring in A2 Gestational Diabetes and Pregnancy Outcomes	2020
808	Exclude	title&abstract	Buffered bicarbonate solutions for liver transplantation	2019
809	Exclude	title&abstract	The effect of treatment of obstructive sleep apnoea on the development of gestational diabetes in pregnancy (POSA)	2019
810	Exclude	title&abstract	Randomized controlled trial (RCT) comparing between High versus Standard dose caffeine citrate for apnoea in prematurity	2019
811	Exclude	title&abstract	A study to evaluate the role of two additional drugs (Magnesium Sulphate and N-acetyl cysteine) in the treatment of insecticide (organophosphorus) poisoning	2019
812	Exclude	title&abstract	How a new approach can improve quality of care among COPD patients	2019
813	Exclude	title&abstract	Effect of Piperine on the antibiotic Amikacin	2019
814	Exclude	title&abstract	Provision of supplementary pain relief and pre-emptive analgesia by injecting anesthetic drug between erector spinae muscle and transversus process under ultrasound guidance for paediatric patients undergoing cardiac surgeries for atrial septal defects	2019
815	Exclude	title&abstract	Effect of VAPcare in prevention of pneumonia in patient admitted with ventilator	2019
816	Exclude	title&abstract	To study the effectiveness of Pregabalin given before surgery on pain , heart rate , and blood pressure stability in patients undergoing cardiac surgery	2019
817	Exclude	title&abstract	A Study of ALS-008176 in Infants and Children Hospitalized with RSV	2019
818	Exclude	title&abstract	A Study to Investigate the Effect of ﾂ･~Aﾂ･"Y-Hydroxy-ﾂ･~Aﾂ･"Y-Methylbutyrate (HMB) on Skeletal Muscle Wasting in Early Critical Illness	2017
819	Exclude	title&abstract	Re-evaluation of Etilefrine and Diltiazem combined with Oseltamivir (Tamiflu) in the treatment of seasonal flu	2017
820	Exclude	title&abstract	A comparison between temazepam and sodium oxybate to promote sleep in the intensive care unit	2017
821	Exclude	title&abstract	Reaching Protein Target with SmofKabivenﾂ･^A extra Nitrogen Versus Olimel N9E: A Prospective, Randomised, Active-controlled, Patient-blinded, Multicentre Clinical Trial During the Early Phase of Acute Critical Illness	2018
822	Exclude	title&abstract	This study is to understand if TAK-954 can improve the daily nutritional intake of enteral feed that can be administered in patients who have become intolerant to enteral feeding	2018
823	Exclude	title&abstract	Prevention of DElirium with MELatonine in intensive care unit	2018
824	Exclude	title&abstract	Spironolactone et fibrillation atriale survenant aprﾂ･~A&die;s chirurgie cardiaque : essai multicentrique randomisﾂ･~Aﾂ･copyright e en double aveugle	2018
825	Exclude	title&abstract	This research aims to improve the future of mothers and children facing the opening of the water pouch (or rupture of membranes) occurred prematurely before the 8th month of pregnancy. Premature rupture of the membranes before the 8th month of pregnancy exposes to a high risk of premature deliver...	2019
826	Exclude	title&abstract	Impact of a molecular microbiology test for the diagnosis of pneumonia's cause in the use of antimicrobials	2019
827	Exclude	title&abstract	Effects of JNJ-53718678 in Adult and Adolescent Patients Who had a Hematopoietic Stem Cell Transplantation and Who are Infected With RSV	2019
828	Exclude	title&abstract	Effect of melatonin versus placebo on serum levels of oxidative stress biomarkers and clinical outcomes in patients with septic shock	2019
829	Exclude	title&abstract	The role of synbiotic in the prevention of necrotizing enterocolitis in preterm neonates	2019
830	Exclude	title&abstract	The effect of Thyme and N-acetylcysteine on the level of pulmonary secretion	2019
831	Exclude	title&abstract	Goal directed fluid therapy in spine surgery	2019
832	Exclude	title&abstract	Evaluation the Effect of N-acetylcysteine in Traumatic Brain Injury Patients with Moderate to Severe Consciousness Level Admitted to Intensive Care Unit	2019
833	Exclude	title&abstract	The CRADLE-4 Trial: Can planned early birth in pre-eclampsia (high BP in pregnancy) reduce pregnancy complications in India and Zambia, compared to watchful waiting?	2019
834	Exclude	title&abstract	A point of care test to aid in diagnosis of suspected sepsis and optimal use of antibiotics in adults presenting to A & E	2019
835	Exclude	title&abstract	Inhaled Amikacin for Ventilator Associated Pneumonia (VAP)	2019
836	Exclude	title&abstract	Adding expiratory muscle training to breath stacking technique on clinical and functional outcomes in patients with neuromuscular disease	2019
837	Exclude	title&abstract	Effect of Supplementing a body composition Protein on the vehicle and observation of blood values and mortality in ICU patients	2020
838	Exclude	title&abstract	Enhanced recovery protocols in cardiac surgery protocols	2019
839	Exclude	title&abstract	Efficacy of Deep Anaesthesia With Isoflurane as a Fast-response Antidepressant Agent	2019
840	Exclude	title&abstract	Duodenal Feeds in Very Low Birth Weight Infants	2020
841	Exclude	title&abstract	Effectiveness of Positioning in Preterm Neonates	2020
842	Exclude	title&abstract	Analgesia for Mid-line Laparotomies: Thoracic Epidural vs Restus Sheath Analgesia	2020
843	Exclude	title&abstract	Promoting Full Oral Feeding in Preterm Infants Less Than 30 Weeks Gestational Age	2020
844	Exclude	title&abstract	High Flow Nasal Cannula in Immunocompromised Patient With Acute Respiratory Failure	2020
845	Exclude	title&abstract	Effects of Intraoperative Fluid Therapy on Acute Kidney Injury After Thoracoscopic Lobectomy	2020
846	Exclude	title&abstract	RAMIE Versus MIE for Resectable Esophageal Cancer, a Randomized Controlled Trial (ROBOT-2 Trial)	2020
847	Exclude	title&abstract	Comparing the Efficacy and Safety of Ultrasound Guided Supraclavicular Block Combined With Either Intercostobrachialor Pec 11for Creation of Surgical Brachio-basilic Fistula in Chronic Renal Failure Patients on Hemodialysis	2020
848	Exclude	title&abstract	Efficacy and Safety of Novel Treatment Options for Adults With COVID-19 Pneumonia	2020
849	Exclude	title&abstract	The Effect of Hyoscine-N-butylbromide (HBB, Buscopan) in Augmented Labour Among Primigravidae	2020
850	Exclude	title&abstract	Effect of Oral Protein Supplementation on Postoperative Complications in Elderly Sarcopenic Cancerous Patients	2020
851	Exclude	title&abstract	Hydroxychloroquine for the Treatment of Patients With Mild to Moderate COVID-19 to Prevent Progression to Severe Infection or Death	2020
852	Exclude	title&abstract	Sternal Block With Liposomal Bupivacaine vs. Saline Prior to Incision in Cardiac Surgery	2020
853	Exclude	title&abstract	Oral Sodium to Preserve Renal EfficiencY in Acute Heart Failure	2020
854	Exclude	title&abstract	Effect of Ultra-short-term Treatment of Patients With Iron Deficiency or Anemia Undergoing Adolescent Scoliosis Correction	2020
855	Exclude	title&abstract	Military COVID-19 Hydroxychloroquine Pre-exposure and Post-exposure Prophylaxis Study	2020
856	Exclude	title&abstract	Respiratory Infection in Older Patients	2020
857	Exclude	title&abstract	Erector Spinea Plane Block in Pediatric Hip Surgery	2020
858	Exclude	title&abstract	Oral Antihypertensive Regimens (Nifedipine Retard, Labetalol, and Methyldopa) for Management of Severe Hypertension in Pregnancy: an Open-Label, Randomized Controlled Trial	2020
859	Exclude	title&abstract	Early Weaning of Preterm Newborn From Incubator to Cot at 1400 Grams	2020
860	Exclude	title&abstract	Reducing Pain and Promoting Neurodevelopment Among Neonates	2020
861	Exclude	title&abstract	Modified Method of Eversion Carotid Endarterectomy in Patients with Extensive Atherosclerotic Disease Of Carotid Bifurcation: Short-term Results	2019
862	Exclude	title&abstract	Favipiravir vs Hydroxychloroquine in COVID -19	2020
863	Exclude	title&abstract	Single Shot Lumbar Erector Spinae Plane (ESP) Block in Total Hip Replacement (THR)	2020
864	Exclude	title&abstract	The COvid-19 Symptom MOntelukast Trial	2020
865	Exclude	title&abstract	Baricitinib Compared to Standard Therapy in Patients With COVID-19	2020
866	Exclude	title&abstract	International ALLIANCE Study of Therapies to Prevent Progression of COVID-19	2020
867	Exclude	title&abstract	Effect of Glycopyrrolate on Vasopressors Requirement for Non-elective Caesarean Section Under Spinal Anaesthesia	2020
868	Exclude	title&abstract	Study on Safety and Efficacy of Favipiravir (Favipira) for COVID-19 Patient in Selected Hospitals of Bangladesh	2020
869	Exclude	title&abstract	Primary Prevention of Infection by COVID-19 in Health Providers	2020
870	Exclude	title&abstract	Utility of Lactoferrin as an Adjunct Therapeutic Agent for COVID-19	2020
871	Exclude	title&abstract	To Compare Videolaryngoscope Against Direct Laryngoscope for Intubation When Powered Air Purifying Respirator is Worn	2020
872	Exclude	title&abstract	Evaluation of Hemodynamic Response to Laryngoscopy and Endotracheal Intubation Using Conventional Laryngoscope Versus C-MAC Video Laryngoscope in Patients Undergoing Elective Coronary Artery Bypass Grafting (CABG) Surgery	2020
873	Exclude	title&abstract	ERAS Versus ERAS Plus Artificial Nutrition in Open Pancreatoduodenectomy	2020
874	Exclude	title&abstract	Ibrutinib for the Treatment of COVID-19 in Patients Requiring Hospitalization	2020
875	Exclude	title&abstract	Comparison of Continuous Feeding and Sequential Feeding on Gut Microbiota and Metabolomics in Critically Ill Patients	2020
876	Exclude	title&abstract	Glycine Supplement for Severe COVID-19	2020
877	Exclude	title&abstract	A Preventive Treatment for Migrant Workers at High-risk of Covid-19	2020
878	Exclude	title&abstract	Thiamine Influenced on Substrate Energy Effectiveness in Indonesian Children Undergoing Cardiopulmonary Bypass	2020
879	Exclude	title&abstract	Analysis of the Effects of Oral Colostrum Administration in Premature Infants on the Breastfeeding	2020
880	Exclude	title&abstract	Propranolol as an Anxiolytic to Reduce the Use of Sedatives From Critically-ill Adults Receiving Mechanical Ventilation	2020
881	Exclude	title&abstract	The effect of a pulmonary rehabilitation on lung function and exercise capacity in patients with burn: A prospective randomized single-blind study	2020
882	Exclude	title&abstract	SHIELD Study: Using Naso-oropharyngeal Antiseptic Decolonization to Reduce COVID-19 Viral Shedding	2020
883	Exclude	title&abstract	Vitamin D Supplementation in the Prevention and Mitigation of COVID-19 Infection	2020
884	Exclude	title&abstract	Suloexide in the Treatment of Early Stages of COVID-19	2020
885	Exclude	title&abstract	Midodrine for the Early Liberation of Vasopressor Support in the ICU	2020
886	Exclude	title&abstract	Clearing the Fog: Is Hydroxychloroquine Effective in Reducing COVID-19 Progression	2020
887	Exclude	title&abstract	Topical Vancomycin Over Sternal Edge in Cardiac Surgery	2020
888	Exclude	title&abstract	VivaSight-SL Versus Videolaryngoscopy in Expected Difficult Airway	2020
889	Exclude	title&abstract	Lactoferrin for Prevention of COVID-19 in Health Care Workers	2020
890	Exclude	title&abstract	Reducing the Incidence of VAP in Critically Ill Children and Assessment of Oral Care With CHX	2020
891	Exclude	title&abstract	Intraoperative Methadone for Postoperative Pain Control After Thoracic Surgery	2020
892	Exclude	title&abstract	Valproic Acid (VPA) for Acute Kidney Injury (AKI) in Trauma Patients	2020
893	Exclude	title&abstract	Valproic Acid (VPA) for Acute Kidney Injury (AKI) in Liver Transplant Patients	2020
894	Exclude	title&abstract	Evaluationof the Load of SARS-CoV-2 Virus in Oral Cavity, Oropharinge and Saliva of Patients With Covid-19 After Disinfection With Oral Antimicrobial Solutions: a Pilot Study	2020
895	Exclude	title&abstract	Effect of Bronchoscopy on Sepsis Due to ARDS	2020
896	Exclude	title&abstract	Prevention of opioid-associated constipation in ventilated intensive care patients	2020
897	Exclude	title&abstract	Midodrine for the prevention of perioperatIve hypotension	2020
898	Exclude	title&abstract	To compare the effectiveness of two drugs (hydroxychloroquine and lopinavir/ritonavir alone or combined in treating hospitalized patients with confirmed COVID-19 compared to standard of care	2020
899	Exclude	title&abstract	COVID-19 prophylaxis with hydroxychloroquine in Front-line Health and Allied-Health Care Workers: The COVID-SHIELD Trial	2020
900	Exclude	title&abstract	Randomised clinical trial of interventions for the treatment of COVID-19 in the community setting for high risk older people	2020
901	Exclude	title&abstract	A comparison of two nasogastric feeding methods in infants with bronchiolitis: a randomised controlled trial (BANG Trial)	2020
902	Exclude	title&abstract	Comparing blood levels of two preparations of 2% lignocaine for airway anaesthesia	2020
903	Exclude	title&abstract	A randomized, open-label, controlled trial for the efficacy and safety of Farpiravir Tablets in the treatment of patients with novel coronavirus pneumonia (COVID-19)	2020
904	Exclude	title&abstract	Plasma of the convalescent in the treatment of novel coronavirus pneumonia (COVID-19) common patient: a prospective clinical trial	2020
905	Exclude	title&abstract	Randomized controlled trial for Chloroquine Phosphate in the Treatment of novel coronavirus pneumonia (COVID-19)	2020
906	Exclude	title&abstract	Favipiravir Combined With Tocilizumab in the Treatment of novel coronavirus pneumonia (COVID-19) - A Multicenter, Randomized, Controlled Trial	2020
907	Exclude	title&abstract	Efficacy of early fluid resuscitation combined with Chaiqin Chengqi Decoction in treatment of acute pancreatitis: a randomized controlled trial	2020
908	Exclude	title&abstract	Comparison of removal of a patient from ventilator by giving external positive pressure before disconnecting and removing the endotracheal tube with the traditional method of endotracheal tube removal without giving external positive pressure in Critically Ill Patients	2020
909	Exclude	title&abstract	Is Intermittent Positive Pressure Ventilation through nasal route better than free flow oxygen over mouth and nose during endotracheal intubation in neonates?	2020
910	Exclude	title&abstract	Comparison of Pregabalin with Duloxetine for Pain management	2020
911	Exclude	title&abstract	Imatinib in COVID-19 infection	2020
912	Exclude	title&abstract	A Clinical Study on Favipiravir Compared to Standard Supportive Care in Patients With Mild to Moderate COVID-19	2020
913	Exclude	title&abstract	Use of Clevira in COVID19 patients	2020
914	Exclude	title&abstract	A clinical trial to know the effect of Virulinaﾂ･~A&lsquor;ﾂ･^A along with standard treatment in covid 19 positive patients	2020
915	Exclude	title&abstract	Phase II study to evaluate the Safety and Efficacy of 2-Deoxy-D-Glucose in COVID -19 patients	2020
916	Exclude	title&abstract	Effect of AYUSH 64 in COVID 19	2020
917	Exclude	title&abstract	A Clinical Study on Favipiravir and Umifenovir Compared to Favipiravir alone in Hospitalized Patients with Moderate COVID-19	2020
918	Exclude	title&abstract	Clinical trial of ShatPlus as an immunomodulator in adult Covid 19 positive patients	2020
919	Exclude	title&abstract	Ivermectin in COVID	2020
920	Exclude	title&abstract	To determine the effectiveness and safety of high dose ibuprofen compared with standard dose ibuprofen for closing a patent ductus arteriosus (an open vascular channel between the lungs and the heart) in preterm, lowﾂ･~A&cent;??birthﾂ･~A&cent;??weight, or preterm and lowﾂ･~A&cent;??birthﾂ･~A&cent;??w...	2020
921	Exclude	title&abstract	A Trial of Shirashadi Kasai in patients with Covid-19	2020
922	Exclude	title&abstract	A study to evaluate the efficacy and safety of Nafamostat Mesilate in treatment of Coronavirus infection	2020
923	Exclude	title&abstract	Intravenous Immunoglobulin Therapy in the treatment of Moderate Pneumonia in COVID-19 patients	2020
924	Exclude	title&abstract	Study in Hospitalized COVID-19 patients with Acalabrutinib along with the Best Supportive Care versus Best Supportive Care	2020
925	Exclude	title&abstract	Efficacy & Safety of Sofosbuvir/Daclatasvir treatment in COVID-19: A randomized, controlled study	2020
926	Exclude	title&abstract	Impact of high dose of vitamin D in critically ill septic patients with vitamin D deficiency: the CaribDean study	2018
927	Exclude	title&abstract	Effects of empagliflozin on urine output and renal function in patients with acute heart failure	2019
928	Exclude	title&abstract	The Effect of Higher Protein Dosing in Critically Ill Patients: A Multicenter Randomized Trial	2019
929	Exclude	title&abstract	ASEPTIC - using co-trimoxazole antibiotics to prevent spontaneous bacterial peritonitis in cirrhosis	2020
930	Exclude	title&abstract	Viral load guided Immunosuppression after Lung Transplantation	2019
931	Exclude	title&abstract	Time to transit Recovery After treatment with Naloxegol in cardiac Surgery Intensive care Trial	2020
932	Exclude	title&abstract	Pilot study about the use of intravenous Vitamin C for the prevention of Reperfusion Syndrome in Orthotopic Liver Transplantation from a cadaver donor	2020
933	Exclude	title&abstract	A clinical study to evaluate the efficacy of different anti-viral drugs in SARS-CoV-2 infected patients (COVID-19)	2020
934	Exclude	title&abstract	A Multicenter, Adaptive, Randomised Blinded Controlled Trial of the Safety and Efficacy of Investigational Therapeutics for the Treatment of COVID-19 in Hospitalized Adults - Version for Eurpean Union/United Kingdom Sites Adaptive COVID-19 Treatment Trial in the EU & UK (ACTT/EU/UK	2020
935	Exclude	title&abstract	Early Treatment to Patients with Coronavirus (COVID)	2020
936	Exclude	title&abstract	Effect of Camostat Mesilate on individuals with COVID-19 infection	2020
937	Exclude	title&abstract	Countering Lung Damage in COVID-19 infection: the CounterCovid Study	2020
938	Exclude	title&abstract	Covid-19: A randomized, open-label, adaptive, proof-of- concept clinical trial of new antiviral drug candidates against SARS-CoV-2	2020
939	Exclude	title&abstract	A study to investigate whether the experimental medication IMU-838 is safe and effective when it is given to Covid-19 patients in addition to their normal treatment	2020
940	Exclude	title&abstract	A clinicial trial to investigate te effect of valsartan compared to placebo on acute respiratory failure in hospitalized SARS-CoV-2-infected patients	2020
941	Exclude	title&abstract	Preventative Drug Treatment for COVID-19 Infectious Disease	2020
942	Exclude	title&abstract	Efficacy and safety of novel treatment options for adults with COVID-19 pneumonia	2020
943	Exclude	title&abstract	A phase 3, randomized, open-labeled, multi-center study comparing clinical efficacy and safety of intravenous sarilumab plus standard of care compared to standard of care, in the treatment of patients with severe COVID-19 pneumonia	2020
944	Exclude	title&abstract	A Phase 2 Randomized Single-Blind Study to Evaluate the Activity and Safety of Low Dose Oral Selinexor (KPT-330) in Patients with Severe COVID-19 Infection	2020
945	Exclude	title&abstract	CLINICAL TRIAL TO EVALUATE METHYLPREDNISOLONE PULSES AND TACROLIMUS IN HOSPITALIZED PATIENTS WITH SEVERE PNEUMONIA SECONDARY TO COVID-19 (TACROVID)	2020
946	Exclude	title&abstract	Azithromycin added to Hydrochloroquine in Patients Admitted to Intensive Care due to Coronavirus Disease 2019 (COVID-19) - Randomised Controlled Trial, phase III	2020
947	Exclude	title&abstract	Randomized controlled trial of hydroxychloroquine versus placebo in early ambulatory diagnosis and treatment of elderly COVID-19 Patients	2020
948	Exclude	title&abstract	Baricitinib in Patients with COVID-19 Infection	2020
949	Exclude	title&abstract	Clinical trial to avoid infection by SARS-CoV-2 in high-risk population. COVID-19	2020
950	Exclude	title&abstract	Recombinant InterLeukin-7 (CYT107) to Improve clinical outcomes in lymphopenic pAtients with COVID-19 infection	2020
951	Exclude	title&abstract	OUTPATIENT TREATMENT OF COVID-19 WITH EARLY PULMONARY CORTICOSTEROIDS AS AN OPPORTUNITY TO MODIFY THE COURSE OF THE DISEASE	2020
952	Exclude	title&abstract	A randomised double-blind placebo-controlled trial of Brensocatib (INS1007) in patients with severe COVID-19	2020
953	Exclude	title&abstract	Phase 2/3 study of ABX464, once daily oral capsule, in high risk patients infected by SARS-CoV-2 prior to respiratory distress	2020
954	Exclude	title&abstract	COLCHICINA TEST IN THE SARS-COV2 CORONAVIRUS (COLCORONA-COVID-19)	2020
955	Exclude	title&abstract	Efficacy and safety study of IVIG in hospitalized subjects with COVID-19	2020
956	Exclude	title&abstract	Study of investigational medicinal product of CYT107 in patients with COVID-19 infection who have low number of lymphocytes in their blood (ILIAD 7 trial)	2020
957	Exclude	title&abstract	IMU-838 and Oseltamivir in treatment of Novel Coronavirus (COVID-19)	2020
958	Exclude	title&abstract	AGILE: Seamless Phase I/IIa Platform for the Rapid Evaluation of Candidates for COVID-19 treatment. A randomised Phase I/II study to determine the safety and effectiveness of multiple drugs for the treatment of COVID-19	2020
959	Exclude	title&abstract	Amiodarone or Verapamil in COVID-19 hospitalized patients with symptoms: Randomized clinical trial	2020
960	Exclude	title&abstract	Study to Evaluate the Safety and Efficacy of Prolastin in Hospitalized Patients with Coronavirus Disease (COVID-19)	2020
961	Exclude	title&abstract	Efficacy of vitamin D treatment in patients diagnosed with pneumonia who require hospital admission and have vitamin D deficiency and a positive diagnosis for SARS-Cov-2 (COVID-19)	2020
962	Exclude	title&abstract	Multicenter, randomized, open-label study to evaluate the efficacy and safety of SOC + Sarilumab versus Standard of Care for the Early Treatment of COVID-19-pneumonia in Hospitalized Patients	2020
963	Exclude	title&abstract	Study of ivermectin against COVID-19	2020
964	Exclude	title&abstract	FLARE: Favipiravir +/- Lopinavir: A RCT of Early antivirals	2020
965	Exclude	title&abstract	A study to investigate the safety and efficacy of two approved drugs, niclosamide and camostat, administered alone and in combination and compared to placebo in COVID-19 patients	2020
966	Exclude	title&abstract	Evaluation of the likely beneficial effects of vitamin D on infection with coronavirus	2020
967	Exclude	title&abstract	Clinical trial, randomized, open-label, to evaluate the efficacy of high-dose vitamin D in patients with COVID-19 pneumonia	2020
968	Exclude	title&abstract	Investigating the efficacy of high dose of glucocorticoid in patients with moderate to severe pneumonia related to COVID-19	2020
969	Exclude	title&abstract	comparison of the parenteral and oral Pantoprazole in children	2020
970	Exclude	title&abstract	Comparison of two kind of drug oral and subcutaneous in prevention of deep vein ?thrombosis in patients admitted to intensive care unit	2020
971	Exclude	title&abstract	Effect of Royal jelly on the Level of Consciousness	2020
972	Exclude	title&abstract	Comparison of the effect of apple extract and oral drops gastrolit (Zataria multiflora) on gastric residual volume and pulmonary aspiration in patients under mechanical ventilation	2020
973	Exclude	title&abstract	Effect of early mobilization on clinical index in respiratory failure	2020
974	Exclude	title&abstract	Comparison of the effectiveness of ascorbic acid and omega-3 on the incidence of atrial fibrillation and hospitalization	2020
975	Exclude	title&abstract	Prevention of gastrointestinal bleeding and ventilator-associated pneumonia in children under mechanical ventilation	2020
976	Exclude	title&abstract	Effect of vitamin B1on septic shock patiens	2020
977	Exclude	title&abstract	Evaluation of effects of oral medroxyprogesterone and donepezil in improvement of respiratory status and facilitation in weaning of mechanical ventilation in patients undergoing mechanical ventilation in ICUs	2020
978	Exclude	title&abstract	Effect of oral Atrovastatin on inflammatory factors in patients with traumatic brain injury	2020
979	Exclude	title&abstract	The effect of melatonin on sleep quality of patients in the intensive care unit	2020
980	Exclude	title&abstract	The effect of oral sucrose on Premature Newborns pain ";" The effect of kangaroo Mother care on Premature Newborns pain; "	2020
981	Exclude	title&abstract	Effect of Oral Drop Mentha spicata (Supermint) on Gastric Residual Volume in Mechanically Ventilated Patients Hospitalized in the Intensive Care Unit	2020
982	Exclude	title&abstract	Prophylactic properties of metformin in the prevention of gestational diabetes mellitus	2020
983	Exclude	title&abstract	Study to Evaluate the Safety and Efficacy of Sofosbuvir/Daclatasvir in Participants with Moderate to Severe Coronavirus Disease (COVID-19)	2020
984	Exclude	title&abstract	web- based communication between nurse and family member	2020
985	Exclude	title&abstract	treatment of COVID-19 whit vitamin A	2020
986	Exclude	title&abstract	Efficacy and safety of Sofosbuvir in the treatment of SARS-CoV-2: An Open Label phase II Trial	2020
987	Exclude	title&abstract	The effectiveness of Sovodak (sofosbuvir+daclatasvir) in Covid-19 patients	2020
988	Exclude	title&abstract	Comparison of therapies for COVID-19	2020
989	Exclude	title&abstract	Effect of pomegranate tea on symptom relief of COVID-19 patients	2020
990	Exclude	title&abstract	Early feeding versus routine feeding after tumor removal using Ivor Lewis minimally invasive esophagectomy	2020
991	Exclude	title&abstract	STOP-COVID19: Superiority Trial Of Protease inhibition in COVID-19 (coronavirus infection)	2020
992	Exclude	title&abstract	PRINCIPLE: A trial evaluating treatments for suspected COVID-19 in people aged 50 years and above with pre-existing conditions and those aged 65 years and above	2020
993	Exclude	title&abstract	ORCHARD: Study to prevent progression of kidney disease in pregnancy	2020
994	Exclude	title&abstract	Effects of Menthol on thirst in ICU patients: An exploratory randomized clinical trial	2020
995	Exclude	title&abstract	Comparative study of the outcome of oral versus nasal intubation in neonates and infants undergoing cardiac surgery	2020
996	Exclude	title&abstract	SOLIDARITY: AN INTERNATIONAL RANDOMIZED CONTROLLED TRIAL TO EVALUATE NON-LICENSED COVID-19 TREATMENTS IN ADDITION TO STANDARD OF CARE AMONG HOSPITALIZED PATIENTS	2020
997	Exclude	title&abstract	A clinical, randomized study to evaluate the efficacy and safety of Naproxen compared to placebo in combination with Azithromycin or Levofloxacin in patients with Severe Acute Respiratory Syndrome during the Covid-19 pandemic	2020
998	Exclude	title&abstract	Effect of a special nutritional oral supplement use on inflammation in patients with COVID-19	2020
999	Exclude	title&abstract	Safety and Efficacy of Hydroxychloroquine Associated With Azythromycin in SARS-Cov-2 Virus	2020
1000	Exclude	title&abstract	COVID-19 Brief Advice and Chat-based Support for Smoking Cessation Via "Quit to Win" Contest 2020	2020
1001	Exclude	title&abstract	Aggrenox To Treat Acute Covid-19	2020
1002	Exclude	title&abstract	Use of a Live Attenuated Vaccine as an Immune-based Preventive Against COVID-19-associated Sepsis	2020
1003	Exclude	title&abstract	The Association of Vitamin D Supplementation With the Outcome in Critically Ill Children	2020
1004	Exclude	title&abstract	Combination of Chemopreventive Agents (All- Trans Retinoic Acid and Tamoxifen) as Potential Treatment for the Lung Complication of COVID-19	2020
1005	Exclude	title&abstract	Comparative Study Between Two Routes of Enteral Feeding	2020
1006	Exclude	title&abstract	The Effect of Guanfacine on Delirium in Critically Ill Patients	2020
1007	Exclude	title&abstract	PROtein dose and Muscle Synthesis in critically ill patients (PROMS)	2020
1008	Exclude	title&abstract	The Effect of a High Dietary Intake of Resistant Starch on Blood Glucose Levels in Women with Gestational Diabetes	2020
1009	Exclude	title&abstract	Delivering a higher-protein diet for Trauma Patients (Ignite)	2020
1010	Exclude	title&abstract	Efficacy and safety of standard intravenous antibiotic regimens in patients with mechanically ventilated gram-negative bacterial pneumonia treated with aerosolized colistin sulfate: a randomized, double-blind, placebo-controlled clinical study	2020
1011	Exclude	title&abstract	A randomized, double-blind, controlled, small-sample pre-clinical trial of Yiqi Huoxue Powder in the treatment of sepsis	2020
1012	Exclude	title&abstract	A Study to evaluate the safety and efficacy of Eflornithine against the standard of care in human adult hospitalized COVID-19 patients	2020
1013	Exclude	title&abstract	A clinical study to see effect of ArtemiC in patients with COVID-19	2020
1014	Exclude	title&abstract	A clinical trial to know the efficacy and safety of herbal product Virowin in combination with Energy-Z capsule in treating mild to moderate COVID-19 patients	2020
1015	Exclude	title&abstract	Oral carohydrate drink on blood glucose levels in minimally invasive colorectal surgery	2020
1016	Exclude	title&abstract	Effect of oral carbohydrate administration on cardiac output with Anesthesia in patients undergoing cardiac surgery	2020
1017	Exclude	title&abstract	Reducing Anemia in Pregnancy in India	2020
1018	Exclude	title&abstract	DARE-19 (Dapagliflozin in Respiratory failure in patients with COVID-19)	2020
1019	Exclude	title&abstract	Clinical trial of Ayurvedic Medicines in Patients with Asymptomatic and/or Mild Symptoms of COVID-19	2020
1020	Exclude	title&abstract	use of VIRUNIL an Ayurvedic medicie as a supportive treatment in management of COVID-19	2020
1021	Exclude	title&abstract	THE TREATMENT OF HYPERTENSION ASSOCIATED WITH SEVERE PREECLAMPSIA. A RANDOMIZED CONTROLLED TRIAL OF URAPIDIL VERSUS NICARDIPINE. The URANIC trial	2015
1022	Exclude	title&abstract	Study of RV521 for the treatment of adults who have received a blood cell transplant and that have a respiratory infection caused by the virus RSV	2020
1023	Exclude	title&abstract	A Multi-center, Randomized, Double-blind, Placebo-controlled, Phase III Clinical Study Evaluating the Efficacy and Safety of Favipiravir in the Treatment of Adult Patients with COVID-19-Moderate Typ	2020
1024	Exclude	title&abstract	Granulocyte Macrophage Colony Stimulating Factor (GM-CSF) Inhalation to prevent ARDS in COVID-19 pneumonia	2020
1025	Exclude	title&abstract	A multi-center, randomized, open-label study in patients with COVID-19 and respiratory distress not requiring mechanical ventilation, to compare standard-of-care with anakinra and tocilizumab treatment. The Immunomodulation-CoV Assessment (ImmCoVA) study	2020
1026	Exclude	title&abstract	Clinical study to assess the efficacy and safety of maraviroc in coronavirus lung infection (COVID-19)	2020
1027	Exclude	title&abstract	Trial of hydroxychloroquine in the treatment of adult patients with Covid-19 infection in a primary care setting	2020
1028	Exclude	title&abstract	A Phase II clinical trial to assess how safe and how effective AZD1656 is in treating COVID-19 in diabetic patients compared to placebo	2020
1029	Exclude	title&abstract	This global, multicenter, Phase 1/2, randomized, double-blind, placebo-controlled study will evaluate the efficacy and safety of adding TL-895 treatment to standard available therapy (SAT) in subjects with cancer hospitalized for COVID-19	2020
1030	Exclude	title&abstract	Evaluation of the efficacy, safety and tolerability of alisporivir for the treatment of hospitalised patients with infections due to SARS-CoV-2 (COVID-19)	2020
1031	Exclude	title&abstract	A randomized, double-blind, placebo-controlled, adaptive-design study to assess the safety and efficacy of daily 200 mg fluvoxamine as add-on therapy to standard of care in moderate severity COVID-19 patients	2020
1032	Exclude	title&abstract	KAND567 Versus Placebo in Subjects Hospitalized with COVID-19. A Phase II, Randomized, 2-Arm Parallel-Group, Double-blind Study to Evaluate Efficacy, Safety, Tolerability, and Pharmacokinetics	2020
1033	Exclude	title&abstract	Pilot trial on early treatment with hydroxychloroquine in patients with COVID-19 who do not have hospital admission at diagnosis	2020
1034	Exclude	title&abstract	A study to evaluate the safety and efficacy of XAV-19 in patients with COVID-19 induced moderate pneumonia	2020
1035	Exclude	title&abstract	A clinical trial using opaganib in adult patients hospitalised with severe pneumonia due to COVID-19	2020
1036	Exclude	title&abstract	DEFEAT-COVID Study	2020
1037	Exclude	title&abstract	Amoxicillin-clavulanate alone or in combination with Ciprofloxacin in Low-Risk Febrile Neutropenic adult Patients: A Prospective, Double-blind, Randomized, Non-Inferiority Multicenter, Phase III Clinical Trial	2020
1038	Exclude	title&abstract	SFX-01 treatment for Acute Respiratory Infections (STAR-Covid19)	2020
1039	Exclude	title&abstract	Clinical trial of trans sodium crocetinate against COVID-19	2020
1040	Exclude	title&abstract	Evaluation of slow release mucoadhesive paste of&rdquo; MUCODENTOL &ldquo; in oral vestibule on symptoms of COVID-19 disease in hospital staff	2020
1041	Exclude	title&abstract	The effect of dental pulp mesenchymal stem cells in treatment of corona disease	2020
1042	Exclude	title&abstract	Evaluation of the effect of oral Ivermectin on patients with COVID-19	2020
1043	Exclude	title&abstract	Evaluation of the efficacy and safety of Atazanavir/Ritonavir plus Hydroxychloroquine regimen in patients with moderate COVID-19	2020
1044	Exclude	title&abstract	Famotidine and COVID-19	2020
1045	Exclude	title&abstract	Efficacy of N-acetylcysteine in patients with COVID-19	2020
1046	Exclude	title&abstract	The effect of Pentoxifylline in patients with Covid-19	2020
1047	Exclude	title&abstract	The Comparison of Three Methods of Eye Care Using Polyethylene Covers, Artificial Tear Gel and Common Method on Prevention of Dry Eye and Corneal Ulcer in Older People Admitted to Intensive Care Units	2020
1048	Exclude	title&abstract	Comparison of the effectiveness of DPI intubation procedure in comparison with conventional ITL method on improving the symptoms and overall outcome of intubation	2020
1049	Exclude	title&abstract	Antioxidants in acute aluminum phosphide poisoning	2020
1050	Exclude	title&abstract	squalene and COVID-19	2020
1051	Exclude	title&abstract	Evaluation of the effect of oral and vaginal isosorbide mononitrate tablets and oral propranolol tablets on cervical preparation	2020
1052	Exclude	title&abstract	The possible beneficial role of the regular use of potent mouthwash solutions in the treatment of COVID-19	2020
1053	Exclude	title&abstract	Can a reduced hospital stay for young infants with possible serious bacterial infection (PSBI) lead to similar or improved treatment outcomes compared to existing WHO guidelines?	2020
1054	Exclude	title&abstract	GETAFIX (Glasgow Early Treatment Arm Favipiravir) &ndash; a study to compare the effectiveness of adding the antiviral drug favipiravir to standard care in COVID-19 patients, compared with standard care alone	2020
1055	Exclude	title&abstract	A paediatric intensive care study comparing the use of non-absorbable antibiotics and standard infection control to prevent secondary infection in critically ill children	2020
1056	Exclude	title&abstract	Perioperative Respiratory Care and Outcomes for Patients Undergoing High Risk Abdominal Surgery	2020
1057	Exclude	title&abstract	&ldquo;A PHASE 2/3, RANDOMIZED, DOUBLE BLIND, PLACEBO-CONTROLLED STUDY TO EVALUATE THE EFFICACY AND THE SAFETY OF ABX464 IN TREATING INFLAMMATION AND PREVENTING COVID-19 ASSOCIATED ACUTE RESPIRATORY FAILURE IN PATIENTS AGED >= 65 AND PATIENTS AGED >=18 WITH AT LEAST ONE ADDITIONAL RISK FACTOR WHO...	2020
1058	Exclude	title&abstract	Hyperbaric Oxygen Therapy for hospitalized patients with Covid-19	2020
1059	Exclude	title&abstract	A phase 2 randomized double-blind placebo-controlled study to evaluate safety of BLD-2660 and its activity against COVID-19 virus in hospitalized subjects recently diagnosed with COVID-19 in comparison to standard of care treatment	2020
1060	Exclude	title&abstract	Treatment for Severe Pneumonia in Patients with Coronavirus	2020
1061	Exclude	title&abstract	Transfer factor in Chronic Kidney Disease	2020
1062	Exclude	title&abstract	The Evaluation of Nitric Oxide Generating Lozenges on Outcome in Newly Diagnosed COVID-19 Patient of African Americans	2020
1063	Exclude	title&abstract	Effect of Pioglitazone on T2DM Patients With COVID-19	2020
1064	Exclude	title&abstract	Prevention of Atrial Fibrillation by Low-dose Landiolol Administration After Cardiac Surgery	2020
1065	Exclude	title&abstract	Efficacy of High Flow Nasal Oxygen Therapy Started in the Emergency Room Versus Conventional Oxygen Therapy in Patients With Acute Hypoxemic Respiratory Distress	2020
1066	Exclude	title&abstract	Physiological Effects of a New Interface on Lung Ventilation and Gas Distribution	2020
1067	Exclude	title&abstract	Effects of a New Interface for NIV on Respiratory Drive	2020
1068	Exclude	title&abstract	Effect and Tolerability of Lactobacillus Rhamnosus GG LA801 for the Preventive Nutritional Care of Nosocomial Diarrhea in Children	2020
1069	Exclude	title&abstract	The effect of oral triiodothyronine in outcome of pediatric congenital cardiac surgery	2020
1070	Exclude	title&abstract	Frequency of necrotizing enterocolitis in preterm infants treated with prophylactic probiotics versus controls	2020
1071	Exclude	title&abstract	Safe and Effective Above Cuff Tracheostomy Ventilation	2020
1072	Exclude	title&abstract	Midodrine as Novel Treatment of Post-Cardiopulmonary Bypass Vasoplegic Syndrome	2020
1073	Exclude	title&abstract	A Study of Auxora in Patients With Acute Pancreatitis and Accompanying SIRS	2020
1074	Exclude	title&abstract	Midodrine is effective in the management of intradialytic hypotension among critically-ill patients with AKI (a randomized clinical trial	2018
1075	Exclude	title&abstract	Safety and efficacy of high dose spironolactone in loop diuretic resistant acute decompensated heart failure	2018
1076	Exclude	title&abstract	Physical Stabilization in Post-VATS	2021
1077	Exclude	title&abstract	Oro-tracheal Intubation: Flurbiprofen Subglottic Instillation to Prevent Laryngeal Inflammation	2021
1078	Exclude	title&abstract	Tapentadol Versus Tramadol Analgesia Post Cardiac Surgery	2021
1079	Exclude	title&abstract	Antibiotic Usage Prior to OnabotulinumtoxinA Injection	2021
1080	Exclude	title&abstract	Impact of Colchicine and Low-dose Naltrexone on COVID-19	2021
1081	Exclude	title&abstract	Erector Spinae Plane Block for Minimally Invasive Mitral Valve Surgery	2021
1082	Exclude	title&abstract	Efficacy and safety of pentoxifylline in treatment and recovery of patients with COVID-19	2020
1083	Exclude	title&abstract	Optimal place of treatment for young infants aged less than 2 months with any one low-mortality-risk sign of possible serious bacterial infection	2021
1084	Exclude	title&abstract	The Effect of Abdominal Functional Electrical Stimulation on Blood Pressure Control in Spinal Cord Injury	2021
1085	Exclude	title&abstract	Effect of tizanidine on pain after cardiac surgery	2020
1086	Exclude	title&abstract	Effects of a medication being studied (rilematovir) in infants and children and subsequently neonates in the hospital with a respiratory infection due to RSV	2020
1087	Exclude	title&abstract	X06 to rescue acute respiratory distress syndrome during Covid-19 pneumonia : FX-COVID	2020
1088	Exclude	title&abstract	The effect of Probiotic capsule on Ventilator-Associated Pneumonia in patients hospitalized in Intensive Care Units	2021
1089	Exclude	title&abstract	Hamburg Edoxaban foR anticoagulation in COvid-19 study	2020
1090	Exclude	title&abstract	To assess the body resistance improvement and to evaluate the clinical use and well-being of DailyTabﾂ･^a?&cent;Gold immuno booster and DailyTabﾂ･^a?&cent;Gold immuno booster (For cardiac, diabetic and neuro conditions) along with standard of care in novel corona virus (COVID-19) patients	2020
1091	Exclude	title&abstract	Paravertebral vs. Erector Spinae Blocks for lung function in those with rib fractures	2020
1092	Exclude	title&abstract	The Prevention Of Perioperative Atrial Fibrillation In Patients Undergoing Thoracic Surgery	2020
1093	Exclude	title&abstract	A clinical trial to compare the effectiveness of outpatient care with simplified antibiotic regimens vs. standard inpatient care in treating infants aged 0-59 days with clinical severe infection or fast breathing pneumonia	2020
1094	Exclude	title&abstract	Trial to study efficacy and safety of two doses of raloxifene in adult paucisymptomatic COVID-19 patients	2020
1095	Exclude	title&abstract	Phase 3 randomized, double-blind, placebo-controlled, multi-center study to assess the efficacy and safety of ruxolitinib in patients with COVID-19 associated cytokine storm (RUXCOVID)	2020
1096	Exclude	title&abstract	ImmunoModulatory Efficacy of Nichi Glucan in Covid19 Patients	2020
1097	Exclude	title&abstract	The safety and feasibility of an oral test-dose challenge to assess low-risk penicillin allergy in critically ill hospital patients	2021
1098	Exclude	title&abstract	The effect of cholesterom mouthwash on oral care and prevention of late-onset sepsis	2020
1099	Exclude	title&abstract	Evaluation of the role of melatonin as a potential drug for prevention of delirium in patients who have been operated and are admitted in the intensive care unit	2021
1100	Exclude	title&abstract	Effect of Tasquinimod on COVID-19 patients	2021
1101	Exclude	title&abstract	Optimizing duration of hospitalization for young infants with sepsis	2020
1102	Exclude	title&abstract	Effect of Ivermectin in treatment of COVID-19	2020
1103	Exclude	title&abstract	Comparing two breathing support types in children on artificial breathing machine	2020
1104	Exclude	title&abstract	Study of a Polyherbal Formulation ﾂ･^a??IMMURISEﾂ･^a?? for improvement on the nCOVID-19 positive individuals	2021
1105	Exclude	title&abstract	A study to learn how well the drug EDP 938-102 works and how safe it is in people who have had a bone marrow transplant and are infected with Respiratory Syncytial Virus	2020
1106	Exclude	title&abstract	Cardamom Extract Clinical trial on Covid patients	2021
1107	Exclude	title&abstract	Comparison of double-lumen endobronchial tube and a combination of LMA ProSeal and bronchial blocker for video assisted thoracoscopic surgery	2020
1108	Exclude	title&abstract	ﾂ･ss-Hydroxy-ﾂ･ss-Methylbutrate (HMB) supplementation and functiOnal OutcomeS in multi-Trauma patients (BOOST TRIAL)	2020
1109	Exclude	title&abstract	Evaluation of the Effects of L-carnitine Supplementation on Patients with COVID-19	2020
1110	Exclude	title&abstract	The effect of frequency of oral stimulation program and non-nutritive sucking on feeding performance of preterm infants	2020
1111	Exclude	title&abstract	The comparison between oral modafinil and placebo to accelerate the rate of improvement in the level of consciousness in adult patients with moderate or severe acute traumatic brain injury admitted in intensive care units of Rajaee Trauma Center in 1399-1400	2021
1112	Exclude	title&abstract	Reduced-carbohydrate intervention to prevent gestational diabetes	2021
1113	Exclude	title&abstract	How long should young infants less than 2 months of age with moderate-mortality-risk signs of possible serious bacterial infection be hospitalized for?	2021
1114	Exclude	title&abstract	Plasma from Covid 19 recovered patients or camostat as a therapy for early SARS-CoV-2 infection in high risk individuals	2020
1115	Exclude	title&abstract	A clinical trial to assess the efficacy and safety of PB432 in COVID-19 positive inpatients with acute respiratory problems	2020
1116	Exclude	title&abstract	Optimizing place of treatment for young infants presenting with any low mortality risk sign of possible serious bacterial infection	2020
1117	Exclude	title&abstract	Comparing cotrimoxazole to standard care for the treatment of severe coronavirus (COVID-19) infection in hospitalised patients	2021
1118	Exclude	title&abstract	Does preoperative dietitian-led Very Low Calorie Diet (VLCD)-based intervention reduce unfavourable elective surgery outcomes for patients with obesity?	2021
1119	Exclude	title&abstract	Efficacy of a protective hand cream versus a conventional cream to improve skin barrier function among pediatric intensive care unit healthcare workers: a pilot study	2021
1120	Exclude	title&abstract	The Effectivity of End-tidal CO2 and Oxygen Reserve Index (ORI) Monitoring in Sedation	2021
1121	Exclude	title&abstract	Intravenous Imatinib in Mechanically Ventilated COVID-19 Patients	2021
1122	Exclude	title&abstract	Reparixin in COVID-19 Pneumonia - Efficacy and Safety	2021
1123	Exclude	title&abstract	Efficacy of Adaptogens in Patients With Long COVID-19	2021
1124	Exclude	title&abstract	Effect of Pacifier Design on Nonnutritive Suck Maturation and Weight Gain in Preterm Infants: A Pilot Study	2020
1125	Exclude	title&abstract	Utility of Ultrasound-Guided Site Marking in Pediatric Lumbar Punctures	2021
1126	Exclude	title&abstract	Omega-3 Oil Use in COVID-19 Patients in Qatar	2021
1127	Exclude	title&abstract	DEXamethasone EARLY Administration in Hospitalized Patients With Covid-19 Pneumonia	2021
1128	Exclude	title&abstract	Covid-19, Hospitalized, PatIents, Nasafytol	2021
1129	Exclude	title&abstract	Multicomponent Prehabilitation and Outcomes in Elderly Patients With Frailty	2021
1130	Exclude	title&abstract	EVALUATE THE EFFECT OF USE OF TRIIDOTHYRONINE T3 HORMONE TABLET IN CHILDREN UNDERGOING HEART SURGERIES	2021
1131	Exclude	title&abstract	Safety and efficacy of Favipiravir	2021
1132	Exclude	title&abstract	A Randomized, Placebo Controlled, Double Blind Study to Evaluate the Safety and Efficacy of Rabeximod Compared to Standard of Care in Patients With Moderate Coronavirus Disease (COVID-19)	2020
1133	Exclude	title&abstract	Study to assess the ability of E4 to improve the percentage of patients who recover by Day 28 compared to placebo in those with confirmed SARS-CoV-2 infection who are hospitalized with moderate COVID-19 (i.e. not on high flow oxygen or mechanical ventilation)	2020
1134	Exclude	title&abstract	BGP-15 effect on the hospitalization rate of COVID-19 patients	2021
1135	Exclude	title&abstract	An 8-week double-blind, randomized, placebo-controlled, phase II study evaluating the effects of oral pamapimod 150 mg with pioglitazone 10 mg daily on COVID-19 development in hospitalized patients infected with SARS-CoV-2 (severe acute respiratory syndrome-coronavirus-2)	2020
1136	Exclude	title&abstract	N-acetylcysteine to improve neurological outcomes in neonates with hypoxic ischemic encephalopathy	2021
1137	Exclude	title&abstract	A clinical trial to assess the efficacy and safety of PB432 in COVID-19 positive inpatients with acute respiratory insufficiency (ARI) - COVARI study -	2021
1138	Exclude	title&abstract	A clinical trial to evaluate the effects of inhaled nitric oxide gas among COVID-19 patients with pneumonia	2021
1139	Exclude	title&abstract	Assessing the safety and effectiveness of sofosbuvir plus daclatasvir or ravidasvir in Egyptian adults with COVID-19	2021
1140	Exclude	title&abstract	Charitﾂ･'e trial of Cenicriviroc (CVC) treatment for COVID-19 patients	2020
1141	Exclude	title&abstract	Investigating the Role of Early Low-dose Aspirin in Diabetes	2018
1142	Exclude	title&abstract	Reparixin in COVID-19 pneumonia	2021
1143	Exclude	title&abstract	Ivermectina Colombia (IVERCOL)	2021
1144	Exclude	title&abstract	&ldquo;Holding&ndash;Cuddling&rdquo; and Sucrose for Pain Relief During Venepuncture in Newborn Infants: A Randomized, Controlled Trial (Cﾂ･^ASA)	2020
1145	Exclude	title&abstract	Predictability of nitrogen balance for critically ill patients with severe traumatic injuries	2021
1146	Exclude	title&abstract	Abstract presentation to publication rate in pediatric critical care medicine: analysis from pakistan	2021
1147	Exclude	title&abstract	Feasibility of minimal enteral nutrition in neonates with perinatal asphyxia during therapeutic hypothermia: A randomized controlled trial	2021
1148	Exclude	title&abstract	Postoperative delirium after coronary artery bypass graft surgery: Dexmedetomidine infusion alone or with the addition of oral melatonin	2021
1149	Exclude	title&abstract	Videolaryngoscopy Compared to Direct Laryngoscopy	2021
1150	Exclude	title&abstract	Dysphagia After Anterior Cervical Spine Surgery	2021
1151	Exclude	title&abstract	Low vs. Moderate to High Dose Vitamin D for Prevention of COVID-19	2021
1152	Exclude	title&abstract	The Role of High Dose Co-trimoxazole in Severe Covid-19 Patients	2021
1153	Exclude	title&abstract	Pectointercostal Fascial Plane Block (PIFB) Alone Versus PIFB With Serratus Anterior Plane Block (SAPB) in Cardiac Surgery	2021
1154	Exclude	title&abstract	Proof of Principle Study to Evaluate the Safety, PK, Viral Shedding and Efficacy of Pentarlandir UPPTA for Patients With Early COVID-19	2021
1155	Exclude	title&abstract	Treatment options of adolescent gestational diabetes: Effect on outcome	2021
1156	Exclude	title&abstract	Apneic Intubation Critically Ill Children	2021
1157	Exclude	title&abstract	An Open-Label Study of Apabetalone in Covid Infection	2021
1158	Exclude	title&abstract	Amantadine for COVID-19	2021
1159	Exclude	title&abstract	Postoperative Pain Relief With Transversus Thoracis Muscle Plane Block After Cardiac Surgery	2021
1160	Exclude	title&abstract	A Phase 2 Randomized, Double-blind, Placebo-controlled Safety and Efficacy Trial of Deupirfenidone (LYT-100) in Post-acute COVID-19 Respiratory Disease	2020
1161	Exclude	title&abstract	Safety and efficacy of sofosbuvir in the moderate COVID19	2021
1162	Exclude	title&abstract	Treatment of mild COVID-19: a randomized, double blinded, placebo controlled study	2021
1163	Exclude	title&abstract	Clinical trial on Covid 19 patients	2021
1164	Exclude	title&abstract	A comparative study of High dose corticosteroids pulse versus standard of care in severe COVID19 pneumonia	2021
1165	Exclude	title&abstract	Investigating the effect of Premature infant oral motor intervention and fossil treatment approaches in term infants with inpatient swallowing disorder in neonatal intensive care unit: A clinical trial study	2021
1166	Exclude	title&abstract	A phase III clinical trial in patients with recurrent Clostridioides difficile (CD) infection, to evaluate the treatment with capsules of lyophilised faecal microbiota vs fidaxomicin	2020
1167	Exclude	title&abstract	Ivermectine effect in treatment and prophylaxis of patients and exposed idividuals with COVID-19	2021
1168	Exclude	title&abstract	The Video communication between patient and family member on hospital anxiety and depression and perceived stress of family member	2021
1169	Exclude	title&abstract	Acetylsalicylic acid in the prevention of severe COVID-19 pneumonia in hospitalised patients	2021
1170	Exclude	title&abstract	Will treatment with a drug named colchicine be useful in treating Corona virus infection in kidney failure patients who are on regular dialysis?	2021
1171	Exclude	title&abstract	Investigating the effect of maternal body massage on infant pain due to invasive procedures in premature infants, neonatal intensive care unit	2021
1172	Exclude	title&abstract	Effectiveness of enriched garlic extract in patients with COVID-19	2021
1173	Exclude	title&abstract	Efficacy of colchicine in the treatment of COVID-19 patients	2021
1174	Exclude	title&abstract	MP1032 Treatment in Patients with Moderate to Severe COVID-19	2021
1175	Exclude	title&abstract	Study to evaluate the impact of early treatment with a budesonide / formoterol versus standard of care on the evolution of the disease in vulnerable patients with COVID-19: INHALAVID Trial	2021
1176	Exclude	title&abstract	Evaluation of the hemodynamic effects of fludrocortisone on the pressive response to norepinephrine in patients in septic shock	2021
1177	Exclude	title&abstract	The effect of water or a carbohydrate drink on patient discomfort and satisfaction before elective gynaecology surgery	2021
1178	Exclude	title&abstract	Joint European Research on active and emerging pandemics	2021
1179	Exclude	title&abstract	Effect of oral probiotics on enteral nutrition	2021
1180	Exclude	title&abstract	Effect of tofacitinib in COVID-19	2021
1181	Exclude	title&abstract	The impact of patient and family education on nutrition and exercise after serious illness (PIVOTAL)	2021
1182	Exclude	title&abstract	Oral nystatin prophylaxis to prevent of candida colonization in premature infant with weigth less than 1500 gram in Neonatal Intensive care Unit	2021
1183	Exclude	title&abstract	Effect of probiotics on enteral milk tolerance and prevention of necrotizing enterocolitis in preterm neonates	2021
1184	Exclude	title&abstract	Compare the effectiveness of transdermal nitro-glycerine versus oral nifedipine for acute tocolysis in preterm labour	2020
1185	Exclude	title&abstract	IRAK 4 Inhibitor (PF-06650833) in Hospitalized Patients With COVID-19 Pneumonia and Exuberant Inflammation	2021
1186	Exclude	title&abstract	Video- Or Direct Laryngoscopy for Endotracheal Intubation in Newborns	2021
1187	Exclude	title&abstract	The Effect on Thirst, Nausea-Vomiting and Comfort Levels of Menthol Lozenge Applied After Extubation	2021
1188	Exclude	title&abstract	Broad-spectrum Rapid Antidote: Varespladib Oral for Snakebite	2021
1189	Exclude	title&abstract	Targeting de Novo Pyrimidine Biosynthesis by Leflunomide for the Treatment of COVID-19 Virus Disease	2021
1190	Exclude	title&abstract	The Effect of Oral Feeding Model With a Chronobiological Approach in Preterm Infants	2021
1191	Exclude	title&abstract	Multi-Strategy Intervention for Anesthesia Care of Obese Patients A Factorial Randomized Controlled Trial	2021
1192	Exclude	title&abstract	Enhanced Recovery After Spinal Surgery Protocol Versus Conventional Care in Non Insulin Diabetic Patients ( ERAS )	2021
1193	Exclude	title&abstract	A Randomized Controlled Trial to Investigate The Role of Adjuvant Inhalable Sodium Bicarbonate Solution 8.4% in Treatment of COVID-19	2021
1194	Exclude	title&abstract	Degludec Hospital Study	2021
1195	Exclude	title&abstract	The Effect of Routine and Random Pacifier Use Methods in Preterm Infants	2021
1196	Exclude	title&abstract	Oral Care Frequency in Mechanically Ventilated Patients	2021
1197	Exclude	title&abstract	Study to Investigate the Treatment Benefits of Probiotic Streptococcus Salivarius K12 for Mild-to-moderate COVID-19	2021
1198	Exclude	title&abstract	Direct Oral Anticoagulants for Prevention of lEft ventRIcular Thrombus After Anterior Acute Myocardial InFarction - APERITIF	2021
1199	Exclude	title&abstract	Investigating the effectiveness of Prophylactic Hypotension Avoidance iN arThrOplasty using Midodrine (PHANTOM) pilot trial	2021
1200	Exclude	title&abstract	Comparing two anticoagulant treatment, Warfarin (Standard treatment) and Apixaban (A new treatment) in patients with a Mechanical Heart for bleeding and thrombosis complications	2021
1201	Exclude	title&abstract	A single-site study of the effectiveness of Dapagliflozin for diabetic patients admitted to the intensive care unit	2021
1202	Exclude	title&abstract	Doxapram for Apnoea of Prematurity (DoxAPrem) Dosage Study	2021
1203	Exclude	title&abstract	A randomised controlled trial of Dexamethasone for Emergency and Life-Threatening Admissions due to COVID-19 in Virtual Care: the DELTA study	2021
1204	Exclude	title&abstract	Influence of perioperative oral nutritional supplement on the prognosis of malnourished senile patients with abdominal tumor: a clinical randomized controlled trial	2021
1205	Exclude	title&abstract	Study of Favipiravir DPI in SARS-CoV-2 Infection	2021
1206	Exclude	title&abstract	Oral Doxycycline for COVID-19 patients	2021
1207	Exclude	title&abstract	Comparison of effectiveness of Oleanzepine versus Melaton in for treatment of delirium in critically Ill patients	2021
1208	Exclude	title&abstract	To study the effect of a local anesthetic drug in decreasing coughing reflex while patient is coming out of the effect of general anesthesia	2021
1209	Exclude	title&abstract	High dose statin for mild/moderate COVID-19 patients	2021
1210	Exclude	title&abstract	Effect of VAPcare device in prevention of ventilator associated events in patients on ventilator	2021
1211	Exclude	title&abstract	Assessment of doubling dose of dexamethasone in progressively worsening severe COVID-19 pneumonia - a randomized controlled trial	2021
1212	Exclude	title&abstract	A study to assess if using IV Ferric Carboxy Maltose (FCM) in Management of Iron Deficiency Anemia (IDA) among pregnant women is better than IV Iron Sucrose in terms of duration of treatment, side effects and cost-effectiveness at sub district health system in Maharashtra	2021
1213	Exclude	title&abstract	An Efficacy and Safety Study of Oral Edaravone in Subjects with Amyotrophic Lateral Sclerosis (ALS)	2021
1214	Exclude	title&abstract	Impact of Exercise and Mediterranean diet vs Aspirin on live-birth rate and cardiovascular programming in In Vitro Fertilization (MEDITATE-IVF)	2021
1215	Exclude	title&abstract	Safety and Efficacy of Favipiravir in COVID-19 Patients with Pneumonia -A randomized, double blind, placebo- controlled study -	2020
1216	Exclude	title&abstract	Clinical trial to evaluate if treatment with calcifediol (vitamin D analog) reduces the number of hospital admissions in patients with COVID-19	2021
1217	Exclude	title&abstract	A trial in COVID19 patients suffering from severe lung infection to evaluate the safety and effect of infusion with STC3141	2021
1218	Exclude	title&abstract	Randomized placebo controlled clinical trial evaluating the safety and efficacy of ivermectin in hospitalized patients with Covid-19 disease	2021
1219	Exclude	title&abstract	A Phase 2/3 Efficacy and Safety Study of PF-07321332/Ritonavir in Nonhospitalized Low-Risk Adult Participants With COVID-19	2021
1220	Exclude	title&abstract	A Phase 2/3 Postexposure Prophylaxis Study of PF-07321332/Ritonavir in Household Contacts of a Patient With COVID-19	2021
1221	Exclude	title&abstract	Evaluation of the speed and accuracy of WiFi video laparoscope	2021
1222	Exclude	title&abstract	The effects of curcumin-piperne supplementation on CABG patient	2021
1223	Exclude	title&abstract	Evaluation of the effect of oral trehalose in patients with traumatic head injury in ICU	2021
1224	Exclude	title&abstract	effect of pentoxifylline in COVID-19	2021
1225	Exclude	title&abstract	Lithium Carbonate-COVID-19- mild and moderate -Exploratory / Phase II	2021
1226	Exclude	title&abstract	A prospective, double-blind, parallel assignment, randomised controlled study to evaluate the effectiveness and safety of high dose Vitamin D supplementation in patients with symptomatic mild to moderate illness of SARS CoV-2 infection and effects and associations of low vitamin D levels in this ...	2021
1227	Exclude	title&abstract	Midodrine for the Early Liberation of Vasopressor Support in the ICU (LIBERATE Multi-Site)	2021
1228	Exclude	title&abstract	Post-Operative Atrial Fibrillation After Surgical Aortic Valve Replacement and the Influence of Statins	2021
1229	Exclude	title&abstract	Integrated Pulmonary Index for Nurse-administered Procedural Sedation	2021
1230	Exclude	title&abstract	Statin Therapy With Atorvastatin in Surgical Aortic Valve Replacement	2021
1231	Exclude	title&abstract	Tocilizumab Versus Baricitinib in Patients With Severe COVID-19	2021
1232	Exclude	title&abstract	Are Superficial Parasternal Intercostal Plane (SPIP) Blocks With Bupivacaine and With or Without Transversus Abdominis Plane Block (TAP) Helpful for Post-operative Pain After Coronary Artery Bypass Grafting?	2021
1233	Exclude	title&abstract	Impact of a Minimally Invasive Approach to Laparoscopic Hysterectomy on Postoperative Recovery	2021
1234	Exclude	title&abstract	High Dose Methylprednisolone Verses Low Dose in Correction of Congenital Acynotic Heart Disease	2021
1235	Exclude	title&abstract	Effects of Buteyko Breathing Technique Versus Incentive Spirometer on Breath Holding Time, Cardiopulmonary Endurance and Quality of Life in Patients With Post Lung Tumor Resection	2021
1236	Exclude	title&abstract	A Comparative Study of the efficacy of preoperative of oral Pregabalin and placebo on acute Postoperative Pain After Coronary Artery Bypass Graft Surgery	2021
1237	Exclude	title&abstract	Can Melatonin prevent delirium in ICU patients or not ?	2021
1238	Exclude	title&abstract	To assess efficacy of first line novel antibiotic combination that is Ceftazidime Avibactam with or without Aztreonam in high risk febrile neutropenia	2021
1239	Exclude	title&abstract	The neuropsychological features of aggressive behaviour in children and adolescents with diagnosis of Conduct Disorder or Oppositional Defiant Disorder (CD/ODD)	2021
1240	Exclude	title&abstract	Trial with a drug containing the active agent PETN to improve the wellbeing of the mother and the baby in pregnancies which are at risk of undernutrition and retarded growth in the uterus (PETN Trial)	2017
1241	Exclude	title&abstract	Restrictive Fluid Administration vs. Standard of Care in Emergency Department Sepsis Patients - a Multicenter, Randomized Clinical Feasibility Trial	2021
1242	Exclude	title&abstract	Improving oral health: a standardized oral care program for post-mechanically ventilated adults	2015
1243	Exclude	title&abstract	Comparative study of oral L-arginine therapy versus non-ambulatory treatment in pregnancy with asymmetrical fetal growth restriction	2015
1244	Exclude	title&abstract	Retrospective analysis of quality improvement and cost-benefits when using liposomal bupivacaine for post-operative pain control	2015
1245	Exclude	title&abstract	Randomized controlled study of desloratadine citrate and loratadine in the treatment of allergic rhinitis	2016
1246	Exclude	title&abstract	Expression of Toll-like receptor 4 and nuclear factor-kappaB in patients with critically severe HFMD and the effects of esmolol intervention	2015
1247	Exclude	title&abstract	Supra-physiological haemodynamic optimisation improves short-term outcomes following simultaneous pancreas and kidney transplantation: a randomised clinical trial (NCT01619904)	2015
1248	Exclude	title&abstract	Long-term survival, quality of life, and quality-adjusted survival in critically ill patients with cancer	2016
1249	Exclude	title&abstract	Comparison of the glidescope with the macintosh laryngoscope in endotracheal intubation during uninterrupted mechanical chest compression: a randomised crossover manikin study	2016
1250	Exclude	title&abstract	High-flow oxygen therapy through a nasal cannula versus noninvasive ventilation versus in immunocompromised patients with acute respiratory failure	2016
1251	Exclude	title&abstract	Oral triiodothyronine supplementation decreases time to extubation after pediatric open heart surgery in Indonesia	2015
1252	Exclude	title&abstract	Oral health and ventilator-associated pneumonia among critically ill patients: a prospective study	2016
1253	Exclude	title&abstract	Impact and feasibility of an emergency department-based ventilator-associated pneumonia bundle for patients intubated in an academic emergency department	2016
1254	Exclude	title&abstract	Preoperative oral pentoxifylline in case of coronary artery bypass grafting with left ventricular dysfunction (Ejection fraction equal to/less than 30%)	2015
1255	Exclude	title&abstract	Neuroinflammation in patients with psychosis: first results of a placebo controlled study with 8 gram valaciclovir daily	2016
1256	Exclude	title&abstract	Interim Report: neoVitaA study trial	2016
1257	Exclude	title&abstract	Oral glucose and listening to lullaby to decrease pain in preterm infants supported with ncpap: a randomized controlled trial	2016
1258	Exclude	title&abstract	Gestalt clinical severity score	2016
1259	Exclude	title&abstract	The relationship between the implementation of subglottic suctioning for endotracheal tubes and vap	2016
1260	Exclude	title&abstract	Pharmacokinetics of minocycline in critically ill patients with intracerebral hemorrhage	2016
1261	Exclude	title&abstract	A study on safety and efficacy of tolvaptan in hyponatremic patients with urinary sodium loss	2016
1262	Exclude	title&abstract	Is selective digestive decontamination useful for critically ill patients?	2017
1263	Exclude	title&abstract	Implementation and impact assessment of a ventilator-bundle at the university clinics of Kinshasa: before and after study	2017
1264	Exclude	title&abstract	The impact of post-discharge call interview to improve the screening of post-intubation tracheal stenosis: an experimental study	2017
1265	Exclude	title&abstract	GlideScope versus McCoy laryngoscope: intubation profile for cervically unstable patients in critical care setting	2017
1266	Exclude	title&abstract	More than half the patients receiving non-invasive ventilation are fasting	2017
1267	Exclude	title&abstract	Orotracheal versus nasotracheal intubation: a prospective observational study	2017
1268	Exclude	title&abstract	Supporting mother-infant interaction in the NICU may enhance oral motor skills, weight gain, and feeding volume: a pilot study	2016
1269	Exclude	title&abstract	Recovery from dysphagia symptoms after oral endotracheal intubation in acute respiratory distress syndrome survivors: a 5-year longitudinal study	2017
1270	Exclude	title&abstract	Waiting 2 minutes after sucrose administration-unnecessary?	2017
1271	Exclude	title&abstract	Therapeutic efficacy of phentolamine in the management of severe hand, foot and mouth disease combined with pulmonary edema	2017
1272	Exclude	title&abstract	Simvastatin improves neutrophil migration in elderly patients with septic pneumonia and reduces 6-month mortality and re-admissions: results of the snoopi trial	2016
1273	Exclude	title&abstract	Apnoeic oxygenation via high-flow nasal oxygen combined with non-invasive ventilation preoxygenation for intubation in hypoxaemic patients in intensive care unit: the randomised OPTINIV study	2017
1274	Exclude	title&abstract	Acupuncture and Traditional Herbal Medicine Therapy Prevent Deliriumin Patients with Cardiovascular Disease in Intensive Care Units	2017
1275	Exclude	title&abstract	Comparison of severity of intracranial hemorrhage in patients on warfarin or a novel oral anticoagulant	2016
1276	Exclude	title&abstract	A randomized control trial of preoperative prophylactic antibiotics prior to percutaneous nephrolithotomy in the low risk population: a report from the edge consortium	2017
1277	Exclude	title&abstract	SAINT: Safe Induction of Labor in Norway Trial	2021
1278	Exclude	title&abstract	Fenofibrate for coronavirus disease	2021
1279	Exclude	title&abstract	Piclidenoson for Treatment of COVID-19 - A Randomized, Double-Blind, Placebo-Controlled Pilot Trial	2021
1280	Exclude	title&abstract	Comparison of cefpime with a combination of gentamicin or amikacin and ceftriaxone in chemotherapy-induced fever in children	2021
1281	Exclude	title&abstract	The effect of symbiotic familact 2 plus on ventilator-associated pneumonia	2021
1282	Exclude	title&abstract	The effect of nasal care on VAP	2021
1283	Exclude	title&abstract	Effect of vitamin B12 on hospitalized covid-19 patients	2021
1284	Exclude	title&abstract	To evaluate the effect of acetazolamide in the prevention of intraventricular hemorrhage in preterm newborns	2021
1285	Exclude	title&abstract	Inhalation Ethanol therapy in COVID-19	2021
1286	Exclude	title&abstract	Effect of Terminalia chebula, Pistacia lentiscus and brown sugar oral combination in covid-19 treatment	2021
1287	Exclude	title&abstract	Effect of probiotics on trauma-induced inflammation	2021
1288	Exclude	title&abstract	Comparison of the effect of intravenous and oral acetaminophen in the prevention of delirium	2021
1289	Exclude	title&abstract	Safety and effects of oral ARV-1801 given in combination with intravenous ceftazidime or meropenem for treatment of melioidosis (a bacterial infection) in hospitalized patients	2021
1290	Exclude	title&abstract	Electrical stimulation of the throat for swallowing difficulties after stroke	2021
1291	Exclude	title&abstract	Effect of Synbiotics on Postoperative Delirium after Elective Cardiac Surgery	2021
1292	Exclude	title&abstract	A Multi-center, Randomized, Double-blind, Parallel, Placebo-Controlled, Phase ? Clinical Trial to Evaluate Efficacy and Safety of DW2008S in Moderate COVID-19 Patients	2021
1293	Exclude	title&abstract	A clinical, double-blind, randomized study to assess the effects and safety of Ivermectin in patients with Severe Acute Respiratory Syndrome during the Covid-19 pandemic	2020
1294	Exclude	title&abstract	Early inhaled fluticasone use for the prevention of bronchopulmonary dysplasia in premature infants	2021
1295	Exclude	title&abstract	A comparative study of the effectiveness between pulse regimen methylprednisolone versus high dose dexamethasone as the initial treatment of moderate Covid-19 pneumonia: An open-label randomized controlled trial	2021
1296	Exclude	title&abstract	A comparison between 0.3 and 0.5 mcg/kg/h of dexmedetomidine infusion for prevention of intraoperative tachycardia during off-pump coronary artery bypass surgery	2021
1297	Exclude	title&abstract	Effect of Oral Zinc Sulfate on Jaundice in Neonates Admitted to Neonatal Intensive Care Unit	2021
1298	Exclude	title&abstract	Adding Colchicine to Tocilizumab in Patients With Severe COVID-19 Pneumonia	2021
1299	Exclude	title&abstract	Effect of Oral Melatonin on Postoperative Analgesia After Thoracotomy in Infants	2021
1300	Exclude	title&abstract	EFFECT OF ENDOTRACHEAL TUBE DETECTION ON PRESSURE	2021
1301	Exclude	title&abstract	Effect of Opioid Free Versus Opioid-Based Anesthesia on Cerebral Oximetry In Gastric Sleeve Operation	2021
1302	Exclude	title&abstract	Oral Probiotics and Secondary Bacterial Pneumonia in Severe COVID-19	2022
1303	Exclude	title&abstract	Effect of the Different Concentrations of Oral Dextrose Solution Applying Together With Supportive Positions on Pain During the Heel-Stick Sampling in Premature Infants	2022
1304	Exclude	title&abstract	Randomized controlled trial of chlorhexidine gluconate, intranasal mupirocin, rifampin, and doxycycline versus chlorhexidine gluconate and intranasal mupirocin alone for the eradication of methicillin-resistant Staphylococcus aureus (MRSA) colonization	2021
1305	Exclude	title&abstract	Neonatal outcomes in case of euglycemic control in gestational diabetes using insulin vs. metformin: Randomized controlled trial	2021
1306	Exclude	title&abstract	Evaluation of the Effect of Immune Modulating Enteral Nutrition Formula	2022
1307	Exclude	title&abstract	Dexamethasone & Ketamine as Adjuvants to Bupivacaine for Incisional Infiltration in Pediatric Abdominal Operations	2022
1308	Exclude	title&abstract	Early Oral Step-down Antibiotic Therapy for Uncomplicated Gram-negative Bacteraemia	2022
1309	Exclude	title&abstract	Total pancrEaTectomy vs High-Risk Pancreatic anastomosiS	2022
1310	Exclude	title&abstract	CaffeinICU Study - A Pilot Study on the Efficacy of Oral Caffeine in Reducing the Duration of Mechanical Ventilation	2022
1311	Exclude	title&abstract	Oral administration of a charcoal-sorbitol-suspension as a first-line treatment to counteract poison absorption?	1991
1312	Exclude	title&abstract	Myocardial protection during coronary artery by-pass surgery with nitroglycerin or diltiazem. Preliminary results	2000
1313	Exclude	title&abstract	Oral administration of ampicilline-sulbactam adjuvant to tocolytic therapy in cases of chorioamniotic membranes intact preterm labour: a placebo controlled and double-blinded study	2000
1314	Exclude	title&abstract	Effect of gastric feeding on intragastric Pco2 tonometry in healthy volunteers	1999
1315	Exclude	title&abstract	Oral bioavailability of pantoprazole suspended in sodium bicarbonate solution	2003
1316	Exclude	title&abstract	Tolerance and Nutritional Outcome Using a Peptide-Based Formula and an Amino Acid-Based Elemental Formula for Post-gastrointestinal Surgical Patients	2003
1317	Exclude	title&abstract	Vitamin E and necrotizing enterocolitis	1984
1318	Exclude	title&abstract	Consistent management of repeated procedural pain with sucrose in preterm neonates: is it effective and safe for repeated use over time?	2005
1319	Exclude	title&abstract	A prospective, randomized clinical study of adjunctive peripheral parenteral nutrition in adult subacute care patients	2005
1320	Exclude	title&abstract	Postoperative analgesia for the management of chieloplasty in the breast-fed baby. Comparative study: bilateral intraoral blockade of the infraorbitary nerve with bupivacaine 0.25% plus adrenaline versus intravenous analgesia with tramadol	2005
1321	Exclude	title&abstract	Recovery after remifentanil and sufentanil for analgesia and sedation of mechanically ventilated patients after trauma or major surgery	2001
1322	Exclude	title&abstract	Comparison of three auto-adjusting positive pressure devices in patients with sleep apnoea	2006
1323	Exclude	title&abstract	Adoption of a ventilator-associated pneumonia clinical practice guideline	2006
1324	Exclude	title&abstract	Combination of dexmedetomidine and midazolam is useful for postoperative sedation in healthy-young patients	2008
1325	Exclude	title&abstract	Advantage of adjunct metformin and insulin therapy in the management of glycemia in critically ill patients. Evidence for nonoccurrence of lactic acidosis and needing to parenteral metformin	2008
1326	Exclude	title&abstract	A randomized controlled trial to evaluate the effectiveness of an emergency department-based multimedia HIV testing model in adolescents	2010
1327	Exclude	title&abstract	Comparison of two methods for mechanical bowel preparation in elective operations of colon	2009
1328	Exclude	title&abstract	A national survey of neonatal intensive-care units: criteria used to determine readiness for oral feedings	1994
1329	Exclude	title&abstract	Effect of sitagliptin as add-on therapy in elderly type 2 diabetes patients with inadequate glycemic control in Taiwan	2011
1330	Exclude	title&abstract	High-flow nasal oxygen for severe hypoxemia after cardiac surgery	2011
1331	Exclude	title&abstract	Metformin treatment in hyperglycemic critically ill patients: another challenge on the control of adverse outcomes	2011
1332	Exclude	title&abstract	A comparison of orally administered misoprostol and membrane sweeping for labour induction in uncomplicated singleton post-term pregnancies	2013
1333	Exclude	title&abstract	Gabapentin may relieve post-coronary artery bypass graft pain: a double blind randomized clinical trial	2011
1334	Exclude	title&abstract	Appropriate antibiotic use for patients with urinary tract infections reduces length of hospital stay	2014
1335	Exclude	title&abstract	The effect of massage therapy on weight gain and calories intake in premature neonates: a brief report	2014
1336	Exclude	title&abstract	Impact of oral omega-3 fatty acids supplementation in early sepsis on clinical outcome and immunomodulation	2013
1337	Exclude	title&abstract	Comparison of 2 cuff inflation methods of laryngeal mask airway Classic for safe use without cuff manometer in adults	2014
1338	Exclude	title&abstract	Electroconvulsive therapy pre-treatment with low dose propofol: comparison with unmodified treatment	2014
1339	Exclude	title&abstract	Use of a modified bite-block to facilitate mask ventilation in edentulous elderly patients	2013
1340	Exclude	title&abstract	Immediate administration of Tolvaptan prevents the exacerbation of acute kidney injury and improves the mid-term prognosis of patients with severely decompensated acute heart failure	2014
1341	Exclude	title&abstract	A randomised controlled trial on the clinical significance of use of PCR for 16S ribosomal DNA and sequencing in patients with bacteraemia	2011
1342	Exclude	title&abstract	Clinical impact of unsolicited post-prescription antibiotic review in surgical and medical wards: a randomised controlled trial	2011
1343	Exclude	title&abstract	The difficult airway made less difficult with a video laryngoscope and the novel application of a bougie	2012
1344	Exclude	title&abstract	Effect of N-acetylcysteine in preventing inflammation after lung resection and one-lung ventilation. A randomised controlled trial	2010
1345	Exclude	title&abstract	Correction of vitamin D deficiency in critically ill patients: a randomized, double-blind, placebo-controlled pilot study	2010
1346	Exclude	title&abstract	Simvastatin in aneurysmal subarachnoid haemorrhage (stash) trial - A progress report	2012
1347	Exclude	title&abstract	Enteral nutrition and prevention of anastomotic leakage: a possible role for conditional essential amino acids? Results of a randomized clinical trial	2013
1348	Exclude	title&abstract	Is it possible to identify patients who will fail extubation? Results from a prospective observational study	2011
1349	Exclude	title&abstract	Antimicrobial prophylaxis and best practice for prevention of SSI in Japan	2013
1350	Exclude	title&abstract	Randomized controlled trial on early l-carnitine supplementation to preterm newborns with respiratory distress syndrome. does it influence neonatal wellbeing?	2012
1351	Exclude	title&abstract	Goal-directed resuscitation in high-risk patients undergoing cardiac surgery (grics)-a randomised controlled trial	2014
1352	Exclude	title&abstract	Selective decontamination of the digestive tract (SDD) and the development of antibiotic-resistance	2014
1353	Exclude	title&abstract	Polymyxin B-direct hemoperfusion therapy improves mean arterial pressure in septic shock	2013
1354	Exclude	title&abstract	Interim safety assessment of glycemic control with the glucosafe system after traumatic brain injury or subarachnoid hemorrhage	2012
1355	Exclude	title&abstract	Getting down ammonia levels in hepatic encephalopathy	2012
1356	Exclude	title&abstract	Efficacy of video laryngoscopy vs. direct laryngoscopy during urgent endotracheal intubation: a randomized controlled trial	2013
1357	Exclude	title&abstract	Simvastatin to modify neutrophil function in older patients with septic pneumonia (SNOOPI): study protocol for a randomised placebo-controlled trial	2014
1358	Exclude	title&abstract	The comparison of the effects of chlorhexidine mouthwash alone and Chlorhexidine mouthwash followed by oral suctioning on oral hygiene of critically Ill patients	2012
1359	Exclude	title&abstract	High-fl ow oxygen therapy through nasal cannulae versus low-fl ow oxygen therapy via Venturi mask after extubation in adult, critically ill patients	2011
1360	Exclude	title&abstract	Preoperative low-dose steroid can prevent respiratory insufficiency after thymectomy in generalized myasthenia gravis	2014
1361	Exclude	title&abstract	Early goal-directed therapy based on endotracheal bioimpedance cardiography: a prospective, randomized controlled study in coronary surgery	2014
1362	Exclude	title&abstract	Efficacy of intraoperatory optimisation offluids guided with transoesophageal doppler monitorisation: a multicentre randomised controlled trial	2014
1363	Exclude	title&abstract	Economic evaluation of nasogastric hydration versus intravenous hydration for infants with bronchiolitis: a randomised trial	2013
1364	Exclude	title&abstract	Labetalol versus magnesium sulfate in prevention of eclampsia trial (LAMPET trial)	2013
1365	Exclude	title&abstract	The effect of GSK962040, a selective motilin agonist, on gastric emptying in critically ill patients with enteral feed intolerance (MOT112571)	2011
1366	Exclude	title&abstract	Busulphan-melphalan is the superior myeloablative therapy (MAT) for high risk neuroblastoma: results from the HR-NBL1/siopen trial	2011
1367	Exclude	title&abstract	Use of a videolaryngoscope amongst emergency medical services personnel	2012
1368	Exclude	title&abstract	Assessment of outcomes at an early time point may identify a differential effect of macrolide therapy on community-acquired pneumonia due to atypical pathogens	2012
1369	Exclude	title&abstract	Multimodal analgesia and glutamine association, an interesting option in glycemia control in surgical patients with necrotising pancreatitis	2011
1370	Exclude	title&abstract	Evaluation of epoetin alfa for prevention of blood transfusions in a pediatric intensive care unit	2014
1371	Exclude	title&abstract	Melatonin blood values and total antioxidant capacity in critically ill patients	2014
1372	Exclude	title&abstract	Pain reducing effect of vapocoolant spray during injection and heelstick procedure in neonates	2008
1373	Exclude	title&abstract	Comparison of Pregnancy Outcome between Low Dose Aspirin Alone and Aspirin Plus Prednisolone Treatment in Recurrent Spontaneous Abortion Associated with Antiphospholipid Antibodies	1997
1374	Exclude	title&abstract	Endotracheal tube securements: effectiveness of three techniques among orally intubated patients	2015
1375	Exclude	title&abstract	Pre and postoperative intravenous iron treatment to improve anaemia in cardiac surgery? Random double disguised, triple blind study	2010
1376	Exclude	title&abstract	Comparison of the alveolar recruiting effect between non-invasive mechanical ventilation and optiflow	2014
1377	Exclude	title&abstract	Vitdal\char64ICU: correction of vitamin d deficiency in critically ill patients-a randomized placebo-controlled trial	2014
1378	Exclude	title&abstract	Colloid versus crystalloid in septic neutropenic patients using serum neutrophil gelatinase-associated lipocalin (NGAL) as an early marker of acute renal failure	2014
1379	Exclude	title&abstract	Psilocybin treatment for anxiety in patients with advanced-stage cancer	2012
1380	Exclude	title&abstract	Renal effect of colloid versus crystalloid in septic neutropenic patients	2013
1381	Exclude	title&abstract	Use of airway pressure release ventilation in acute respiratory distress syndrome	2013
1382	Exclude	title&abstract	Oral supplementation with probiotics in premature infants-a randomised clinical trial	2013
1383	Exclude	title&abstract	Prophylactic teatment with oral paracetamol for patent ductus arteriosus in preterm infants: a randomized clinical trial	2015
1384	Exclude	title&abstract	Coenzyme Q10 effect in prevention of atrial fibrillation after coronary artery bypass graft: double-blind randomized clinical trial	2015
1385	Exclude	title&abstract	Myo-inositol in the prevention of gestational diabetes and its complications	2015
1386	Exclude	title&abstract	Financial impacts of using omeprazole oral suspension for preventing upper gastrointestinal bleeding early after intensive care admission	2015
1387	Exclude	title&abstract	In hospital nutritional intake in patients undergoing elective esophagogastric resection	2015
1388	Exclude	title&abstract	Ubiquinol (reduced coenzyme Q10) in patients with severe sepsis or septic shock-a randomized, double-blind, placebo-controlled pilot trial	2015
1389	Exclude	title&abstract	Prehospital oral chlorhexidine does not reduce the rate of ventilator-associated pneumonia among critically ill trauma patients: a prospective concurrent-control study	2015
1390	Exclude	title&abstract	Feasibility study to assess the role of painfusor pumps in reducing length of stay in patients undergoing laparotomy for suspected or confirmed gynaecology malignancy	2015
1391	Exclude	title&abstract	Efficacy and safety of oral antidiabetic drug therapy in general hospitalized population with type 2 diabetes	2015
1392	Exclude	title&abstract	The effect of prophylactic oral pentoxifylline on post-operative organ function in CABG surgery	2011
1393	Exclude	title&abstract	Postoperative nausea and vomiting at a tertiary care hospital in north-western Tanzania	2015
1394	Exclude	title&abstract	An intervention to allow early speech in ventilated tracheostomy patients in an australian intensive care unit (ICU): a randomized controlled trial	2015
1395	Exclude	title&abstract	Effect of early nasojejunal feeding in severe acute pancreatitis	2014
1396	Exclude	title&abstract	28th Annual Meeting of the European Association of Cardiothoracic Anaesthesiologists, EACTA 2013	2014
1397	Exclude	title&abstract	Sildenafil Citrate Therapy for Oligohydramnios: A Randomized Controlled Trial $[$Retraction notice in CN-02096128$]$	2017
1398	Exclude	title&abstract	Comparison of the therapeutic effects and side effects of tadalafil and sildenafil after surgery in young infants with pulmonary arterial hypertension due to systemic-to-pulmonary shunts	2017
1399	Exclude	title&abstract	Evaluation of preoperative oral carbohydrate administration on insulin resistance in off-pump coronary artery bypass patients: a randomised trial	2017
1400	Exclude	title&abstract	Palatability of effervescent versus standard oral n-acetylcysteine: is it worth all the fizz?	2017
1401	Exclude	title&abstract	Magnesium supplementation in pregnancy-a view back	2017
1402	Exclude	title&abstract	Effects of feeding nozzle and cup feeding on reaching the time of full oral feeding in the premature infants in the neonatal intensive care unit	2018
1403	Exclude	title&abstract	Impact of Intravenous Fluid Challenge Infusion Time on Macrocirculation and Endothelial Glycocalyx in Surgical and Critically Ill Patients	2018
1404	Exclude	title&abstract	Patterned frequency-modulated oral stimulation in preterm infants: a multicenter randomized controlled trial	2019
1405	Exclude	title&abstract	Does preoperative oral carbohydrate intake improve postoperative outcomes in patients undergoing coronary artery bypass grafts?	2017
1406	Exclude	title&abstract	The effect of garlic pills on the results of cultured samples from peripheral, urinary, and central catheters and inflammatory factors in patients in intensive care unit (ICU)	2018
1407	Exclude	title&abstract	The effect of adhesive tape versus endotracheal tube fastener in critically ill adults: the endotracheal tube securement (ETTS) randomized controlled trial	2019
1408	Exclude	title&abstract	Corrigendum: effect of music (Brahms lullaby) and non-nutritive sucking on heel lance in preterm infants: a randomized controlled crossover trial (Paediatrics and Child Health (Canada) (2018) DOI: 10.1093/pch/pxy072)	2019
1409	Exclude	title&abstract	Comparison of new generation baska mask with i-gel and classical laryngeal mask in outpatient urological interventions	2019
1410	Exclude	title&abstract	The effect of Holy Quran on the duration of transition from gavage to total oral feeding and duration of hospitalization in premature newborns in neonatal intensive care unit	2018
1411	Exclude	title&abstract	Effect of oral glutamine on patient outcomes following open heart surgery: a double blind clinical trial	2019
1412	Exclude	title&abstract	Laryngoscope-assisted and cotton ball wiping methods in prevention of oral and pulmonary infection in patients receiving mechanical ventilation and the influence on hypersensitive c-reactive protein and procalcitonin	2019
1413	Exclude	title&abstract	Effect of portable non-invasive ventilation on exercise tolerance in COPD: one size does not fit all	2020
1414	Exclude	title&abstract	Comparisons of Metabolic Load between Adaptive Support Ventilation and Pressure Support Ventilation in Mechanically Ventilated ICU Patients	2020
1415	Exclude	title&abstract	Circulating microRNA levels indicate platelet and leukocyte activation in endotoxemia despite platelet p2y12 inhibition	2020
1416	Exclude	title&abstract	Effect of comprehensive feeding intervention on feeding intolerance of premature infants	2019
1417	Exclude	title&abstract	Effects of topical antibiotics on eradication and acquisition of 3rdgeneration cephalosporin and carbapenem resistant gramnegative bacteria in ICU patients	2019
1418	Exclude	title&abstract	Efficacy of Valerian Extract on Sleep Quality after Coronary Artery bypass Graft Surgery: a Triple-Blind Randomized Controlled Trial	2021
1419	Exclude	title&abstract	Patterns of sedation and narcotic utilization for critically ill patients with COVID-19	2021
1420	Exclude	title&abstract	The effects of supplementary nutrition support (sns) on the physical and functional recovery of covid-19 patients	2021
1421	Exclude	title&abstract	Effects of antioxidants supplementation on pro-inflammatory cytokines in non-critically ill covid-19 patients	2021
1422	Exclude	title&abstract	619 Timing of induction of labor has no association with labor or delivery complications	2021
1423	Exclude	title&abstract	Oral nifidepine versus IV labetalol in severe preeclampsia: a randomized control trial	2020
1424	Exclude	title&abstract	Fetal ultrasound scans to guide management of gestational diabetes: improved neonatal outcomes in routine clinical practice	2021
1425	Exclude	title&abstract	Comparative study between oral acetaminophen and lidocaine spray on endotracheal tube-related sore throat in adult intensive care	2021
1426	Exclude	title&abstract	1704P Early switch to oral antibiotic therapy in patients with low-risk neutropenic sepsis (EASI-SWITCH trial)	2021
1427	Exclude	title&abstract	To evaluate safety and efficacy of Intravenous Sildenafil in the perioperative management of pulmonary hypertension in patients undergoing congenital heart surgery-A prospective randomized study	2021
1428	Exclude	title&abstract	Bovine colostrum applications in sick and healthy people: a systematic review	2021
1429	Exclude	title&abstract	Efficacy of high dose Vitamin C, melatonin and zinc in Iranian patients with acute respiratory syndrome due to coronavirus infection: a pilot randomized trial	2021
1430	Exclude	title&abstract	Role of preoperative carbohydrate loading for length of hospital stay in elective surgery patient: meta-analysis study	2020
1431	Exclude	title&abstract	A randomised controlled trial of lactobacillus in the prevention of ventilator associated pneumonia	2019
1432	Exclude	title&abstract	Lidocaine improves comfort of patients with transnasal endotracheal intubation after oral and maxillofacial surgery: a randomized, single-blind, parallel controlled clinical trial	2021
1433	Exclude	title&abstract	Effectiveness of sublingual versus oral misoprostol for induction of labour at term	2019
1434	Exclude	title&abstract	Bovine Lactoferrin supplementation in preterm infants: impact on feeding tolerance and late onset sepsis	2021
1435	Exclude	title&abstract	Role of co-trimoxazole in patients with COVID-19 with acute respiratory failure requiring non-invasive ventilation: a single center experience	2021
1436	Exclude	title&abstract	Role of Sildenafil in Management of Pediatric Acute Respiratory Distress Syndrome	2021
1437	Exclude	title&abstract	Cmac videolaryngoscopy vs direct laryngoscopy: comparing the mouth-to-nose distance between the patient and laryngoscopist	2021
1438	Exclude	title&abstract	AmbuA AuraGainTM and I-gelTM as barriers to dye placed in the oropharynx- a preliminary study	2020
1439	Exclude	title&abstract	Virtual reality vs. high-fidelity manikin-based simulation: arandomized comparison trial on case leadership skills	2021
1440	Exclude	title&abstract	Pharmacokinetics of Isavuconazole Administered as Isavuconazonium Sulfate Intravenous Solution via Nasogastric Tube or Orally in Healthy Volunteers	2020
1441	Exclude	title&abstract	Comparison of enteral clonidine to wean extended-duration dexmedetomidine in critically ill patients	2021
1442	Exclude	title&abstract	Abstract-to-publication conversion rate in pediatric critical care medicine: analysis from Pakistan	2021
1443	Exclude	title&abstract	Oral midodrine in the first 24 hours of sepsis to reduce need for vasoactive agents: clinical trial	2021
1444	Exclude	title&abstract	Efficacy of speech therapy in post-intubation patients with oropharyngeal dysphagia: a randomized controlled trial	2021
1445	Exclude	title&abstract	Effectiveness of nocturnal dexmedetomidine nebulization for the prevention of delirium in ICU patient: a randomized, placebo-controlled trial	2020
1446	Exclude	title&abstract	ESICM LIVES 2020	2020
1447	Exclude	title&abstract	Cost-effectiveness of vitamin C suppletion in CABG: a prospective, single centre randomised clinical trial	2020
1448	Exclude	title&abstract	Control of arterial hypertension in critical patient with clevidipino: safe and effective therapy. descriptive study	2020
1449	Exclude	title&abstract	Antithrombotic therapy in cardiogenic shock: could glycoprotein IIb/IIIa inhibitors be useful?	2020
1450	Exclude	title&abstract	Oral tap water ingestion versus intravenous fluid in shock patients: a prospective randomized study	2020
1451	Exclude	title&abstract	Prednisolone for preschool children presenting with acute wheeze: a multicentre RCT	2017
1452	Exclude	title&abstract	Impact of oral Clonidine on duration of opioid and benzodiazepine use in mechanically ventilated children: a randomized, double-blind, placebo-controlled study	2020
1453	Exclude	title&abstract	Randomised placebo-controlled multicentre effectiveness trial of adjunct betamethasone therapy in hospitalised children with community-acquired pneumonia: a trial protocol for the KIDS-STEP trial	2020
1454	Exclude	title&abstract	Late Breaking Abstract - Adjunctive treatment with oral dexamethasone in adults hospitalised with community-acquired pneumonia: a randomised clinical trial	2020
1455	Exclude	title&abstract	Patient-focused care at the mater hospital special care nursery	2020
1456	Exclude	title&abstract	A successful ECMO experience in a patient with ARDS after diffuse alveolar hemorrhage due to rivaroxaban	2020
1457	Exclude	title&abstract	A Phase 2b, randomized, double-blind, placebo-controlled trial of presatovir (GS-5806) for treatment of hematopoietic-cell transplantation patients with an respiratory syncytial virus upper respiratory tract infection	2019
1458	Exclude	title&abstract	Phase 2b, randomized, double-blind, placebo-controlled trial of presatovir for treatment of hematopoietic-cell transplantation (HCT) patients with respiratory syncytial virus (RSV) lower respiratory tract infection (LRTI)	2019
1459	Exclude	title&abstract	A survey of postoperative pediatric pain management among seven hospitals in northeastern Thailand	2014
1460	Exclude	title&abstract	The risk of microaspiration during oral care in mechanically ventilated patients: a randomised cross-over study comparing two different suction protocols	2020
1461	Exclude	title&abstract	Enteral formula protein composition affects gastric residual volume in a critically ill patient model in healthy adults	2020
1462	Exclude	title&abstract	Association of nutritional support with in-hospital mortality in malnourished medical patients	2020
1463	Exclude	title&abstract	Reduction of Oral Microorganisms in Hospitalized Patients: a Feasibility Study	2020
1464	Exclude	title&abstract	Intestinal colonization rate of candida albicans among low birth weight neonates after using oral synbiotic supplementation: a randomized placebo-controlled trial	2020
1465	Exclude	title&abstract	Effects of enteral tube feeding on moderate AECOPD patients received noninvasive positive pressure ventilation	2012
1466	Exclude	title&abstract	A RARE CASE OF SEVERE SEQUESTRATIONAL HYPOCALCEMIA IN PATIENT WITH METASTATIC PROSTATE CANCER	2020
1467	Exclude	title&abstract	CORTICOSTEROID TREATMENT IN PATIENTS WITH SEVERE COVID-19 PNEUMONIA	2020
1468	Exclude	title&abstract	Early probiotics in preventing ventilator-Associated pneumonia after multiple trauma	2020
1469	Exclude	title&abstract	Intravenous levetiracetam in the management of refractory complex-partial status epilepticus	2009
1470	Exclude	title&abstract	Betrixaban versus enoxaparin for venous thromboembolism prophylaxis in critically ill patients: findings from the APEX trial	2018
1471	Exclude	title&abstract	Checklist oral feeding in preterm infants: a reliability study	2016
1472	Exclude	title&abstract	Effectiveness of an intervention bundle on thirst intensity and dry mouth among patients admitted in intensive care units	2020
1473	Exclude	title&abstract	PATIENT-CONTROLLED ANALGESIA LEADS TO INCREASED HOSPITAL LENGTH OF STAY, GREATER TIME TO ORAL INTAKE, AND HIGHER RATES OF OUTPATIENT OPIOID USAGE COMPARED TO CONVENTIONAL IV PUSH ADMINISTRATION IN ACUTE PANCREATITIS	2020
1474	Exclude	title&abstract	Effect of Oral Massage vs. Non-nutritive Sucking on Attainment of Independent Oral Feeding and Duration of Hospitalization in NICU: a Randomized Trial	2014
1475	Exclude	title&abstract	Impact of oral Midodrine in weaning vasoactive infusions in patients admitted with septic shock	2019
1476	Exclude	title&abstract	Tocilizumab for the Treatment of Severe COVID-19	2020
1477	Exclude	title&abstract	Impact of oral clonidine on duration of opioid and benzodiazepine use in mechanically ventilated children: a randomized, double-blind, placebo-controlled study	2020
1478	Exclude	title&abstract	Is an ultrasonic and bipolar integrated energy device more useful than a conventional electric device in head and neck free flap reconstruction? A prospective comparison	2020
1479	Exclude	title&abstract	Medications that cause Prolonged (Q - T) interval on the electrocardiogram (E.C.G) increased risk of developing life-threatening condition	2019
1480	Exclude	title&abstract	Efficacy and safety of isotonic saline serum as a maintenance therapy serum after general surgery in pediatrics patients	2019
1481	Exclude	title&abstract	A randomized controlled trial of the oropharyngeal administration of mother's colostrum to extremely low birth weight infants in the first days of life	2011
1482	Exclude	title&abstract	Influence of breast oral motor combined with mother's voice stimulation on feeding effects of very low birth weight premature infants	2018
1483	Exclude	title&abstract	Effect of a Delayed Start to Oral Feeding on Feeding Performance and Physiological Responses in Preterm Infants: a Randomized Clinical Trial	2018
1484	Exclude	title&abstract	ERS International Congress 2019 Abstracts	2019
1485	Exclude	title&abstract	Surgical intensive care unit pain management in the era of intravenous opioid shortages	2020
1486	Exclude	title&abstract	Comparison of the effect of Yakson touch and oral glucose on the severity of phlebotomy pain in preterm infants	2019
1487	Exclude	title&abstract	Freesia study design: JNJ-53718678 in hematopoietic cell transplant recipients with respiratory syncytial virus infection of the upper respiratory tract	2019
1488	Exclude	title&abstract	Effect of safe individualized nipple feeding competence (SINC) feeding protocol on weight gain transition to oral feeding and the length of hospitalization in premature infants randomized controlled study	2019
1489	Exclude	title&abstract	Improving artificial nutrition support for intensive care patients in a district general hospital a" how well have we done?	2020
1490	Exclude	title&abstract	Oral third-generation cephalosporins vs. levofloxacin for antibacterial prophylaxis in neutropenic patients with hematologic malignancies	2019
1491	Exclude	title&abstract	The role of video debriefing as a method of feedback following simulated pediatric resuscitation	2019
1492	Exclude	title&abstract	The relationship between hospitalization and patient-reported outcomes (PROs) in patients with FLT3-mutated (FLT3mut+) relapsed/refractory (R/R) acute myeloid leukemia (AML): results from the phase 3 admiral study	2019
1493	Exclude	title&abstract	Effect of Prebiotic Fiber- Enriched (scFOS) Enteral Feeding on the Microbiome in Neurological Injury Trauma Patients (PreFEED Microbiome Trial)	2017
1494	Exclude	title&abstract	Non-pharmacological Interventions for Procedural Pain in Premature Neonates	2014
1495	Exclude	title&abstract	Chlorhexidine Mouthwash and Bacterial Contamination During Endoscopy	2010
1496	Exclude	title&abstract	Nasogastric Versus Orogastric Route of Feeding in Preterm (<32 Weeks) Neonates	2016
1497	Exclude	title&abstract	Sucrose to Reduce Pain During Initiation of Venipuncture in Extremely Low Birth Weight Babies	2017
1498	Exclude	title&abstract	The Clinical Value of FA in AHLRI Patients	2017
1499	Exclude	title&abstract	Improvement of Sarcopenia in Patients Following Two Different Diets	2018
1500	Exclude	title&abstract	Mechanical Ventilation of Obese Patients During Oral Surgical Procedures	2017
1501	Exclude	title&abstract	Effect of Magnesium Sulfate Infusion Rate on Magnesium Retention in Critically Ill Patients	2011
1502	Exclude	title&abstract	Optimization of Oral Diet in Critically Ill Patients	2017
1503	Exclude	title&abstract	Treatment of Clostridium Difficile in Colonized Patients in the Hematology Oncology Population	2017
1504	Exclude	title&abstract	Glyburide Compared to Insulin in the Management of White's Classification A2 Gestational Diabetes	2005
1505	Exclude	title&abstract	Clostridial Infection and Oral Lavage -Improving Treatment Before Illness Becomes Severe	2012
1506	Exclude	title&abstract	Assessment of Cough Strength in Patients With Tracheostomies	2015
1507	Exclude	title&abstract	Analgesic Efficacy of Different Doses of Sucrose During Blood Sampling in Preterm Infants	2015
1508	Exclude	title&abstract	Midodrine is Effective in Management of Intradialytic Hypotension Among Critically-ill Patients With Acute Kidney Injury	2018
1509	Exclude	title&abstract	Patient Controlled Fluid Administration	2017
1510	Exclude	title&abstract	Use of Amiodarone in Atrial Fibrillation Associated With Severe Sepsis or Septic Shock	2016
1511	Exclude	title&abstract	Oral Sucrose Versus Glucose for Procedural Pain in Premature Neonates	2013
1512	Exclude	title&abstract	Management of Apnea in Late Preterm and Term Infants	2015
1513	Exclude	title&abstract	A randomised trial of the pro-phylactic use of melatonin in critically ill patients to evaluate if this leads to a reduction in incidence of delirium (Pro-MEDIC study)	2016
1514	Exclude	title&abstract	Comparison of standard current anaesthetics with PhaxanTM, a new intravenous anaesthetic, for efficacy, safety profile and preservation of brain function after hip replacement surgery	2018
1515	Exclude	title&abstract	Quetiapine prevention for postoperative delirium in cardiac surgery: a randomized controlled study	2018
1516	Exclude	title&abstract	The effect of oral motor intervention on oral feeding readiness and feeding progression in preterm infants	2019
1517	Exclude	title&abstract	MIDODRINE-INDUCED BRADYCARDIA IN CRITICALLY ILL PATIENT	2019
1518	Exclude	title&abstract	Route of nutrition associated with delirium in acute malnutrition	2019
1519	Exclude	title&abstract	Use of coagulation factor Xa (recombinant), inactivated-zhzo (rFXai) in clinical practice	2019
1520	Exclude	title&abstract	The Comparison of Spinal Anesthesia with G/A on the Postop Hospital Stay and Analgesic requirements in Lower Abdominal Surgery	2019
1521	Exclude	title&abstract	Videolaryngoscopy as an intubation training tool for neonatal trainees-a randomised controlled trial	2014
1522	Exclude	title&abstract	Twenty-Five Percent Dextrose and EBM in Pain Relief During Heel Lance in Late Preterm Babies Using the PIPP Score: a Randomized Controlled Trial	2018
1523	Exclude	title&abstract	Enhancing breastfeeding establishment in the NICU: a randomized clinical trial of two non-nutritive sucking approaches	2019
1524	Exclude	title&abstract	Ciaglia blue dolphin technique for percutaneous dilatational tracheostomy-a single centre experience	2019
1525	Exclude	title&abstract	The role of lidocaine infusions in cranial surgery	2019
1526	Exclude	title&abstract	Oral and parenteral pyridostigmine in preparing Myasthenia Gravis patients for thymectomy; a randomized clinical trial	2008
1527	Exclude	title&abstract	Randomized trial of team pharmacist-led antimicrobial time out	2016
1528	Exclude	title&abstract	Transition from nasogastric tube to oral feeding: the role of parental guided responsive feeding	2019
1529	Exclude	title&abstract	A pilot randomised double-blinded placebocontrolled trial of prophylactic sildenafil in preterm infants at risk of bronchopulmonary dysplasia	2019
1530	Exclude	title&abstract	PSY7 COST-EFFECTIVE ANALYSIS FOR SIMVASTATIN PLUS STANDARD THERAPY VERSUS STANDARD THERAPY ALONE IN CRITICALLY ILL SEPTIC PATIENTS	2019
1531	Exclude	title&abstract	A RANDOMIZED DOUBLE-BLIND, PLACEBO CONTROLLED TRIAL OF PRUCALOPRIDE IN CRITICALLY ILL PATIENTS WITH PARALYTIC ILEUS	2018
1532	Exclude	title&abstract	Early versus late tracheostomy for cardiac surgery patients requiring prolonged mechanical ventilation (ETOC randomized trial NCT00347321)	2010
1533	Exclude	title&abstract	Efficacy of low dose prophylactic quetiapine on delirium prevention in critically ill patients: a prospective, randomized, double-blind, placebo-controlled study	2018
1534	Exclude	title&abstract	Diverting ileostomy may compromise eras program in patients undergoing anterior resection for rectal cancer	2018
1535	Exclude	title&abstract	Oral feeding skills in premature infants stimulated by swallowing technical training	2016
1536	Exclude	title&abstract	Safete: stroke and atrial fibrillation evaluation of therapy electronically	2018
1537	Exclude	title&abstract	Outcomes and cost analysis of patients admitted to the intensive care unit due to spontaneous intracranial hemorrhage	2018
1538	Exclude	title&abstract	A review of how often oral endotracheal tubes are repositioned during planned tape changes to prevent pressure sores within the paediatric intensive care unit (PICU)	2018
1539	Exclude	title&abstract	EG-1962 for the treatment of aneurysmal subarachnoid hemorrhage	2018
1540	Exclude	title&abstract	Use of antipsychotics and risk of acute respiratory failure among adults: a population-based nested case-control study	2018
1541	Exclude	title&abstract	Oral melatonin in high-risk critically ill patients: quality of sedative effect	2012
1542	Exclude	title&abstract	Changing perspectives of stress gastritis prophylaxis	1994
1543	Exclude	title&abstract	Current guidelines on stress ulcer prophylaxis	1997
1544	Exclude	title&abstract	Heparins and venous thromboembolism: current practice and future directions	2001
1545	Exclude	title&abstract	Stress ulcer prophylaxis in critically ill patients: resolving discordant meta-analyses	1996
1546	Exclude	title&abstract	Oral chlorhexidine to prevent nosocomial pneumonia in critically ill patients: a systematic review and meta-analysis	2010
1547	Exclude	title&abstract	Intravenous versus oral corticosteroids for treatment of acute asthma exacerbations	2002
1548	Exclude	title&abstract	Difficult or impossible ventilation after sufentanil-induced anesthesia is caused primarily by vocal cord closure	1997
1549	Exclude	title&abstract	Sildenafil in children with single ventricle physiology and elevated pulmonary artery pressure	2015
1550	Exclude	title&abstract	Mechanical ventilation and pharmacologic strategies for acute respiratory distress syndrome	1998
1551	Exclude	title&abstract	Effect of preoperative L-glutamine supplementation on primary outcomes in elective cardiac surgery	2016
1552	Exclude	title&abstract	Selective decontamination of the digestive tract in surgical patients: a systematic review of the evidence	1999
1553	Exclude	title&abstract	Strategies of "cure" and "tactics" of intervention in non-ST-segment elevation acute coronary syndromes	2002
1554	Exclude	title&abstract	Fentanyl infusion and weaning in the pediatric intensive care unit: toward science-based practice	1994
1555	Exclude	title&abstract	Histamine H2-receptor antagonists in peptic ulcer disease: evidence for a prophylactic use	1994
1556	Exclude	title&abstract	Enteral nutrition and phenytoin administration in head trauma patients	2008
1557	Exclude	title&abstract	A comparison of the results of peg and nasogastric tube feeding	2017
1558	Exclude	title&abstract	A comparison of safetyand short-term outcome between video-assisted thoracoscopic surgery versus open esophagectomy for esophageal cancer	2016
1559	Exclude	title&abstract	Interventions for preventing critical illness polyneuropathy and critical illness myopathy	2007
1560	Exclude	title&abstract	Simvastatin in aneurysmal subarachnoid haemorrhage (stash); a phase 111 randomised placebo controlled trial	2009
1561	Exclude	title&abstract	Acute phosgene gas exposure in a 49-year-old refrigerator technician	2009
1562	Exclude	title&abstract	Vancomycin plus rifampicin effective in treatment of nosocomial MRSA pneumonia	2010
1563	Exclude	title&abstract	When are antibiotics indicated for acute COPD exacerbations?	2006
1564	Exclude	title&abstract	Grains or veins: is enteral nutrition really better than parenteral nutrition? A look at the evidence	1998
1565	Exclude	title&abstract	Effects of CPAP-application via nasal mask and mouth-piece on gas exchange and respiratory mechanics after cardiac surgery	2000
1566	Exclude	title&abstract	Comparison of three types of intubation stylets for tracheal intubation with a McGrath MAC video laryngoscope by novice intubators in simulated cervical immobilisation: a randomised crossover manikin study	2018
1567	Exclude	title&abstract	Impact of antiseptic based oral care on rates of ventilator-associated pneumonia in intensive care unit patients: a meta-analysis	2010
1568	Exclude	title&abstract	Life-threatening asthma	1994
1569	Exclude	title&abstract	Case-control study of severe life threatening asthma (SLTA) in adults: demographics, health care, and management of the acute attack	2000
1570	Exclude	title&abstract	Prevention of ventilator-associated pneumonia by oral decontamination: just another SDD study?	2001
1571	Exclude	title&abstract	The EASI-SWITCH trial: early switch to oral antibiotic therapy in patients with low risk neutropenic sepsis	2016
1572	Exclude	title&abstract	Multiple organ failure syndrome in the 1990s: systemic inflammatory response and organ dysfunction	1994
1573	Exclude	title&abstract	Treatment of septic shock with immunotherapy	1998
1574	Exclude	title&abstract	Ketoconazole in the prevention of acute respiratory distress syndrome	1998
1575	Exclude	title&abstract	Issues related to the routine use of H2-receptor antagonists for prophylaxis of stress ulcers in critical care patients	1996
1576	Exclude	title&abstract	The effect of omega-3 fatty acids prescription on serum levels of IL-6 and IL-1beta in patients with traumatic brain injury	2018
1577	Exclude	title&abstract	(Enteral feeding and fluid effect as a controlled trial in sub-arachnoid haemorrhage patients)-the effect-SAH pilot study	2012
1578	Exclude	title&abstract	Fasting in labour and before CS	2012
1579	Exclude	title&abstract	The prevention of ventilator-associated pneumonia (VAP)-A review in nursing literature	2011
1580	Exclude	title&abstract	Singapore Health and Biomedical Congress, SHBC 2013	2013
1581	Exclude	title&abstract	The effects of oral nutritional interventions combined with physical activity on nutritional and functional outcomes in the management of malnutrition: a systematic review	2012
1582	Exclude	title&abstract	From kangaroo mother care to breastfeeding for the competent preterm infant	2012
1583	Exclude	title&abstract	Management of liver failure and artificial liver support	2010
1584	Exclude	title&abstract	Steroids for pulmonary involvement in leptospirosis: a meta-analysis	2013
1585	Exclude	title&abstract	Less invasive surfactant administration (LISA )	2015
1586	Exclude	title&abstract	Prevention of ventilator-associated pneumonia in neonatal intensive care units	2013
1587	Exclude	title&abstract	Abstracts of Posters Presented at the 2016 Annual Meeting of the International Anesthesia Research Society	2016
1588	Exclude	title&abstract	Reviewing the guidelines: management of acute viral bronchiolitis	2017
1589	Exclude	title&abstract	Effect of a scheduled nurse intervention on thirst and dry mouth in intensive care patients	2019
1590	Exclude	title&abstract	New oral hygiene care regimen reduces postoperative oral bacteria count and number of days with elevated fever in ICU patients with esophageal cancer	2018
1591	Exclude	title&abstract	Randomized, controlled and double blinded trial of oral decontamination with 0.12% chlorhexidine for the prevention of ventilator-associated pneumonia in children	2011
1592	Exclude	title&abstract	Case-control study of salmeterol and near-fatal attacks of asthma	1998
1593	Exclude	title&abstract	A randomized study of oral care influence on duration of mechanical ventilation and length of stay in a picu	2006
1594	Exclude	title&abstract	A randomized study of oral care influence on oropharyngeal colonization of critically ill children	2006
1595	Exclude	title&abstract	Oropharyngeal colonization by gram negative pathogens and oral care of critically ill children	2006
1596	Exclude	title&abstract	Nurse-performed screening for postextubation dysphagia: a retrospective cohort study in critically ill medical patients	2016
1597	Exclude	title&abstract	Oral inhalation of AP301 peptide activates pulmonary oedema clearance: initial results from a phase IIa clinical trial in mechanically ventilated ICU patients	2014
1598	Exclude	title&abstract	Treatment of Hyponatremia in Patients with Acute Neurological Injury	2017
1599	Exclude	title&abstract	A case of pemetrexed induced interstitial pneumonitis	2017
1600	Exclude	title&abstract	Melatonin, light & noise reduction to improve sleep in the neurological intensive care unit	2013
1601	Exclude	title&abstract	Pain management in surgical intensive care units: a multi-center prospective observational study (THAI-SICU study)	2016
1602	Exclude	title&abstract	Goal directed fluid therapy does not alter the quantum offluids administered when compared to conventional targets used in the intensive care setting af ter major liver resection surgery	2014
1603	Exclude	title&abstract	Nutrition in Toxic Epidermal Necrolysis: a Multicenter Review	2016
1604	Exclude	title&abstract	Good for care of patients receiving invasive mechanical ventilation in designated beds of medical department	2016
1605	Exclude	title&abstract	Effect of target-specific oral anticoagulants on mortality in traumatic brain injury	2016
1606	Exclude	title&abstract	Le tour De ICU: feasibility and safety of routine use of in-bed cycling for physical rehabilitation in the intensive care unit (ICU)	2013
1607	Exclude	title&abstract	Pediatric emergency care capacity in a low-resource setting: an assessment of district hospitals in Rwanda	2017
1608	Exclude	title&abstract	Multicenter Trials of Trovafloxacin in Nosocomial Pneumonia (abstract)	1998
1609	Exclude	title&abstract	Prevalence of oral care application difficulty in mechanically ventilated adults	2017
1610	Exclude	title&abstract	Assessment of the effect of a nutritional readiness care plan on the length of time from non-oral to full-oral nutrition in the hospitalized premature infants in neonatal intensive care unit of Isfahan University of medical Sciences	2013
1611	Exclude	title&abstract	Pharmacokinetics of oral melatonin in patients recovering from critical illness	2008
1612	Exclude	title&abstract	Disease burden of enterovirus infection in Taiwan: implications for vaccination policy	2016
1613	Exclude	title&abstract	Complications of mechanical ventilation in the pediatric population	2011
1614	Exclude	title&abstract	Comparison of commercial and noncommercial endotracheal tube-securing devices	2014
1615	Exclude	title&abstract	Severe malaria in Europe: an 8-year multi-centre observational study	2017
1616	Exclude	title&abstract	Multicenter cohort study evaluating inpatient management of young women with heavy menstrual bleeding and iron deficiency anemia	2017
1617	Exclude	title&abstract	Busulphan-melphalan as a myeloablative therapy (MAT) for high-risk neuroblastoma: results from the HR-NBL1/SIOPEN trial	2011
1618	Exclude	title&abstract	Safety of the 5-grass pollen sublingual tablet in adult and pediatric populations with grass pollen-induced allergic rhinoconjunctivitis	2014
1619	Exclude	title&abstract	Clinical effects of oral melatonin in high-risk critically ill	2011
1620	Exclude	title&abstract	Oral melatonin decreases need for sedatives and analgesics in critically ill	2011
1621	Exclude	title&abstract	Dipyridamole does not limit myocardial ischemia-reperfusion injury after coronary artery bypass grafting regardless AMPD1 genotype	2013
1622	Exclude	title&abstract	Risk factors for venous thrombo-embolism in children with sickle cell disease: a multicenter cohort study	2016
1623	Exclude	title&abstract	Parenteral vitamin C attenuates markers of organ injury and inflammation in severe sepsis	2012
1624	Exclude	title&abstract	Therapeutic plasma exchange in the management of a patient with hyperlipidemic pancreatitis	2016
1625	Exclude	title&abstract	Correction of vitamin D deficiency in critically ill patients: a randomized placebo-controlled trial	2014
1626	Exclude	title&abstract	Effect of oral zinc administration on clinical improvement of severe head trauma patients in ICU: a pilot study	2014
1627	Exclude	title&abstract	Risk Factors for Malnutrition among Older Adults in the Emergency Department: a Multicenter Study	2017
1628	Exclude	title&abstract	Randomized trial of acetaminophen for the reduction of oxidative injury in patients with severe sepsis (across)	2014
1629	Exclude	title&abstract	Risk of serious infections in juvenile dermatomyositis patients treated with biological response modifiers including rituximab and abatacept	2017
1630	Exclude	title&abstract	Necrotizing deep tissue infection associated with paliperidone palmitate	2015
1631	Exclude	title&abstract	LOSS et al.Nutrition as a risk for mortality and functionality in critically ill older adultsNutrition as a risk for mortality and functionality in critically ill older adults.	2022
1632	Exclude	title&abstract	Statistical analysis of a cluster-randomized clinical trial on adult general intensive care units in Brazil: TELE-critical care verSus usual Care On ICU PErformance (TELESCOPE) trial.	2022
1633	Exclude	title&abstract	Continuous Versus Intermittent Nutrition in Pediatric Intensive Care Patients: Protocol for a Randomized Controlled Trial.	2022
1634	Exclude	title&abstract	Direct oral anticoagulants in atrial fibrillation following cardiac surgery: a systematic review and meta-analysis with trial sequential analysis.	2022
1635	Exclude	title&abstract	The influence of skin-to-skin contact on Cortical Activity during Painful procedures in preterm infants in the neonatal intensive care unit (iCAP mini): study protocol for a randomized control trial.	2022
1636	Exclude	title&abstract	Morphine versus methadone for neonatal opioid withdrawal syndrome: a randomized controlled pilot study.	2022
1637	Exclude	title&abstract	Preoperative non-selective administration of nutritional supplements to patients undergoing elective colorectal resection - standard of perioperative care?	2022
1638	Exclude	title&abstract	The effect of azithromycin on structural lung disease in infants with cystic fibrosis (COMBAT CF): a phase 3, randomised, double-blind, placebo-controlled clinical trial.	2022
1639	Exclude	title&abstract	Efficacy of short-course colchicine treatment in hospitalized patients with moderate to severe COVID-19 pneumonia and hyperinflammation: a randomized clinical trial.	2022
1640	Exclude	title&abstract	High-dose versus standard-dose vitamin D supplementation in older adults with COVID-19 (COVIT-TRIAL): A multicenter, open-label, randomized controlled superiority trial.	2022
1641	Exclude	title&abstract	Oral versus intravenous sildenafil for pulmonary hypertension in neonates: a randomized trial.	2022
1642	Exclude	title&abstract	Impact of oral or enteral nutritional support on clinical outcomes of patients subjected to cardiac surgery: A systematic review.	2022
1643	Exclude	title&abstract	High-dose vitamin D versus placebo to prevent complications in COVID-19 patients: Multicentre randomized controlled clinical trial.	2022
1644	Exclude	title&abstract	Baricitinib versus dexamethasone for adults hospitalised with COVID-19 (ACTT-4): a randomised, double-blind, double placebo-controlled trial.	2022
1645	Exclude	title&abstract	Adjustments of non-invasive ventilation and mechanically assisted cough by combining ultrasound imaging of the larynx with transnasal fibre-optic laryngoscopy: a protocol for an experimental study.	2022
1646	Exclude	title&abstract	Should oral chlorhexidine remain in ventilator-associated pneumonia prevention bundles?	2022
1647	Exclude	title&abstract	Comparison of the effect of two methods of sucking on pacifier and mother's finger on oral feeding behavior in preterm infants: a randomized clinical trial.	2022
1648	Exclude	title&abstract	Moral distress among critical care nurses: A cross-cultural comparison.	2022
1649	Exclude	title&abstract	A phase 2 randomized, double-blinded, placebo-controlled, multicenter trial evaluating the efficacy and safety of raloxifene for patients with mild to moderate COVID-19.	2022
1650	Exclude	title&abstract	Impact of prolonged requirement for insulin on 90-day mortality in critically ill patients without previous diabetic treatments: a post hoc analysis of the CONTROLING randomized control trial.	2022
1651	Exclude	title&abstract	[Comparison of positive and negative pressure extubation after mechanical ventilation in intensive care unit patients].	2022
1652	Exclude	title&abstract	Clinical effects of oral motor intervention combined with non-nutritive sucking on oral feeding in preterm infants with dysphagia.	2022
1653	Exclude	title&abstract	Psychometric properties of the oral feeding assessment in premature infants scale.	2022
1654	Exclude	title&abstract	Efficacy and safety of combined oral sucrose and nonnutritive sucking in pain management for infants: A systematic review and meta-analysis.	2022
1655	Exclude	title&abstract	Safety and Efficacy of Inpatient Diabetes Management with Non-insulin Agents: an Overview of International Practices.	2022
1656	Exclude	title&abstract	Letter to the Editor regarding "Symptom management to alleviate thirst and dry mouth in critically ill patients: A randomised controlled trial".	2022
1657	Exclude	title&abstract	Nasal High-Flow Therapy during Neonatal Endotracheal Intubation.	2022
1658	Exclude	title&abstract	The effects of vitamin D supplementation on postoperative atrial fibrillation after coronary artery bypass grafting in patients with vitamin D deficiency.	2022
1659	Exclude	title&abstract	To Anticoagulate or Not to Anticoagulate in COVID-19: Lessons after 2 Years.	2022
1660	Exclude	title&abstract	Bioavailability of acalabrutinib suspension delivered via nasogastric tube in the presence or absence of a proton pump inhibitor in healthy subjects.	2022
1661	Exclude	title&abstract	Preoperative Oral Magnesium loading to prevent postoperative Atrial Fibrillation following Coronary Surgery (POMAF-CS): A prospective randomized controlled trial.	2022
1662	Exclude	title&abstract	To Assess the Effect of Dsme on Hba1c Levels in Diabetic Patients.	2022
1663	Exclude	title&abstract	A Short Course of Prednisolone in Patients With Moderate Covid 19 Respiratory Failure- Stop the Progression a Case Series.	2022
1664	Exclude	title&abstract	Effects of a spray-based oropharyngeal moisturising programme for patients following endotracheal extubation after cardiac surgery: A randomised, controlled three-arm trial.	2022
1665	Exclude	title&abstract	Mortality risk among frail neonates might be associated with maternal BCG scar status: Observational study from Guinea-Bissau.	2022
1666	Exclude	title&abstract	Comparison of 4F-PCC and aPCC time to administration and outcomes for oral anticoagulant-related ICH.	2022
1667	Exclude	title&abstract	Association between timing of speech and language therapy initiation and outcomes among post-extubation dysphagia patients: a multicenter retrospective cohort study.	2022
1668	Exclude	title&abstract	Oral vitamin A supplementation in preterm infants to improve health outcomes: A systematic review and meta-analysis.	2022
1669	Exclude	title&abstract	Videolaryngoscopy versus direct laryngoscopy for adults undergoing tracheal intubation.	2022
1670	Exclude	title&abstract	Intraoperative Protective Mechanical Ventilation in Dogs: A Randomized Clinical Trial.	2022
1671	Exclude	title&abstract	Ruxolitinib in addition to standard of care for the treatment of patients admitted to hospital with COVID-19 (RUXCOVID): a randomised, double-blind, placebo-controlled, phase 3 trial.	2022
1672	Exclude	title&abstract	Impact of n-3 polyunsaturated fatty acid intake in pregnancy on maternal health and birth outcomes: systematic review and meta-analysis from randomized controlled trails.	2022
1673	Exclude	title&abstract	Efficacy of Oral Famotidine in Patients Hospitalized With Severe Acute Respiratory Syndrome Coronavirus 2.	2022
1674	Exclude	title&abstract	Preoperative oral carbohydrate loading: Effects on intraoperative blood glucose levels, post-operative nausea and vomiting, and intensive care unit stay.	2021
1675	Exclude	title&abstract	Nasal pressure swings as the measure of inspiratory effort in spontaneously breathing patients with de novo acute respiratory failure.	2022
1676	Exclude	title&abstract	Sex-Specific Catabolic Metabolism Alterations in the Critically Ill following High Dose Vitamin D.	2022
1677	Exclude	title&abstract	Co-ordinated multidisciplinary intervention to reduce time to successful extubation for children on mechanical ventilation: the SANDWICH cluster stepped-wedge RCT.	2022
1678	Exclude	title&abstract	Preoperative Iron Supplementation in Pediatric Cardiac Surgical Patients: A Preliminary Single-Center Experience.	2022
1679	Exclude	title&abstract	The kinetic profiles of copeptin and mid regional proadrenomedullin (MR-proADM) in pediatric lower respiratory tract infections.	2022
1680	Exclude	title&abstract	LIBERATE: a study protocol for midodrine for the early liberation from vasopressor support in the intensive care unit (LIBERATE): protocol for a randomized controlled trial.	2022
1681	Exclude	title&abstract	Putting midodrine on the MAP: An approach to liberation from intravenous vasopressors in vasodilatory shock.	2022
1682	Exclude	title&abstract	Comparison of oral Dydrogesterone and 17-ﾃ篠ｱﾃつhydroxyprogesteroneﾃつcaprateﾃつin the prevention of preterm birth.	2022
1683	Exclude	title&abstract	Favipiravir Effects on the Control of Clinical Symptoms of Hospitalized COVID-19 Cases: An Experience with Iranian Formulated Dosage Form.	2021
1684	Exclude	title&abstract	Developing an intrasalivary gland botox service for patients receiving long-term non-invasive ventilation at home: a single-centre experience.	2022
1685	Exclude	title&abstract	Efficacy of Ivermectin Treatment on Disease Progression Among Adults With Mild to Moderate COVID-19 and Comorbidities: The I-TECH Randomized Clinical Trial.	2022
1686	Exclude	title&abstract	A single-oral bolus of 100,000 IU of cholecalciferol at hospital admission did not improve outcomes in the COVID-19 disease: the COVID-VIT-D-a randomised multicentre international clinical trial.	2022
1687	Exclude	title&abstract	Comparative evaluation of the efficacy of customized maxillary oral appliance with mandibular advancement appliance as a treatment modality for moderate obstructive sleep apnea patients-protocol for a randomized controlled trial.	2022
1688	Exclude	title&abstract	Interventions to prevent spontaneous preterm birth in women with singleton pregnancy who are at high risk: systematic review and network meta-analysis.	2022
1689	Exclude	title&abstract	Does vitamin D supplementation reduce COVID-19 severity? - a systematic review.	2022
1690	Exclude	title&abstract	The effect of previous oral anticoagulant use on clinical outcomes in COVID-19: A systematic review and meta-analysis.	2022
1691	Exclude	title&abstract	Efficacy and safety of baricitinib plus standard of care for the treatment of critically ill hospitalised adults with COVID-19 on invasive mechanical ventilation or extracorporeal membrane oxygenation: an exploratory, randomised, placebo-controlled trial.	2022
1692	Exclude	title&abstract	Impact of a dental care intervention on the hospital mortality of critically ill patients admitted to intensive care units: A quasi-experimental study.	2022
1693	Exclude	title&abstract	ﾃ篠ｲ-Hydroxy-ﾃ篠ｲ-methylbutyrate (HMB) supplementation and functional outcomes in multi-trauma patients: a study protocol for a pilot randomised clinical trial (BOOST trial).	2022
1694	Exclude	title&abstract	The impact of two distinct endotracheal tube fixation on the formation of pressure ulcer in the intensive care unit: A randomised controlled trial.	2022
1695	Exclude	title&abstract	Effect of Oral Vasopressors Used for Liberation from Intravenous Vasopressors in Intensive Care Unit Patients Recovering from Spinal Shock: A Randomized Controlled Trial.	2022
1696	Exclude	title&abstract	Use of N-Acetylcysteine at high doses as an oral treatment for patients hospitalized with COVID-19.	2022
1697	Exclude	title&abstract	Randomised controlled trial of fosfomycin in neonatal sepsis: pharmacokinetics and safety in relation to sodium overload.	2022
1698	Exclude	title&abstract	Clinical Management of COVID-19 in Cancer Patients with the STAT3 Inhibitor Silibinin.	2021
1699	Exclude	title&abstract	Clinical Study on the Efficacy and Safety of Arginine Administered Orally in Association with Other Active Ingredients for the Prevention and Treatment of Sarcopenia in Patients with COVID-19-Related Pneumonia, Hospitalized in a Sub-Intensive Care Unit.	2022
1700	Exclude	title&abstract	Randomised trial estimating length of endotracheal tube insertion using gestational age or nasal-tragus length in newborns: a study protocol.	2022
1701	Exclude	title&abstract	Efficacy of favipiravir in adults with mild COVID-19: a randomized, double-blind, multicentre, placebo-controlled clinical trial.	2022
1702	Exclude	title&abstract	Ketorolac and Predicted Severe Acute Pancreatitis: A Randomized, Controlled Clinical Trial.	2022
1703	Exclude	title&abstract	Cue-based feeding and short-term health outcomes of premature infants in newborn intensive care units: a non-randomized trial.	2022
1704	Exclude	title&abstract	Ursodeoxycholic acid prevention on cholestasis associated with total parenteral nutrition in preterm infants: a randomized trial.	2022
1705	Exclude	title&abstract	Oral Water Has Cardiovascular Effects Up to 60 min in Shock Patients.	2021
1706	Exclude	title&abstract	Oral care for intensive care unit patients without mechanical ventilation: protocol for a systematic review and meta-analysis.	2022
1707	Exclude	title&abstract	Sildenafil for treating patients with COVID-19 and perfusion mismatch: a pilot randomized trial.	2022
1708	Exclude	title&abstract	Randomized trials of therapeutic heparin for COVID-19: A meta-analysis.	2021
1709	Exclude	title&abstract	Effects of oral stimulation with breast milk in preterm infants oral feeding: a randomized clinical trial.	2022
1710	Exclude	title&abstract	Implementing two-stage consent pathway in neonatal trials.	2021
1711	Exclude	title&abstract	Comparison of Dexmedetomidine and Midazolam in Conscious Sedation During Dental Implant Surgery: A Randomized Clinical Trial.	2021
1712	Exclude	title&abstract	Effect of Anti-Inflammatory and Antimicrobial Cosupplementations on Sepsis Prevention in Critically Ill Trauma Patients at High Risk for Sepsis.	2021
1713	Exclude	title&abstract	L-carnitine supplementation ameliorates insulin resistance in critically ill acute stroke patients: a randomized, double-blinded, placebo-controlled clinical trial.	2022
1714	Exclude	title&abstract	Comparison of the effectiveness and safety of insulin and oral hypoglycemic drugs in the treatment of gestational diabetes mellitus: a meta-analysis of 26 randomized controlled trials.	2022
1715	Exclude	title&abstract	Ventilator-Induced Lung Injury (VILI).	2022
1716	Exclude	title&abstract	Effect of Use of a Bougie vs Endotracheal Tube With Stylet on Successful Intubation on the First Attempt Among Critically Ill Patients Undergoing Tracheal Intubation: A Randomized Clinical Trial.	2021
1717	Exclude	title&abstract	Predicting feeding-tube dependence in patients following endotracheal extubation: a two-item swallowing screen.	2021
1718	Exclude	title&abstract	Variations in New Zealand and Australian guidelines for the management of neonatal hypoglycaemia: A secondary analysis from the hypoglycaemia Prevention with Oral Dextrose gel Trial (hPOD).	2022
1719	Exclude	title&abstract	Effect of prophylactic dextrose gel on the neonatal gut microbiome.	2021
1720	Exclude	title&abstract	Safety and effectiveness of vitamin D mega-dose: A systematic review.	2021
1721	Exclude	title&abstract	Parenteral versus enteral fluid therapy for children hospitalised with bronchiolitis.	2021
1722	Exclude	title&abstract	Efficacy of Early Treatment with Favipiravir on Disease Progression among High Risk COVID-19 Patients: A Randomized, Open-Label Clinical Trial.	2021
1723	Exclude	title&abstract	Acute estradiol and progesterone therapy in hospitalised adults to reduce COVID-19 severity: a randomised control trial.	2021
1724	Exclude	title&abstract	Nordic study on human milk fortification in extremely preterm infants: a randomised controlled trial-the N-forte trial.	2021
1725	Exclude	title&abstract	Formulation, Physical Stability, and the Clinical Effectiveness of Extemporaneous Ivermectin Oral Solution.	2021
1726	Exclude	title&abstract	A pilot, feasibility, randomised controlled trial of midodrine as adjunctive vasopressor for low-dose vasopressor-dependent hypotension in intensive care patients: The MAVERIC study.	2022
1727	Exclude	title&abstract	Neutrophil count, lymphocyte count and neutrophil-to-lymphocyte ratio in relation to response to adjunctive dexamethasone treatment in community-acquired pneumonia.	2022
1728	Exclude	title&abstract	Interventions to promote oral care regimen adherence in the critical care setting: A systematic review.	2021
1729	Exclude	title&abstract	Late (ﾃ｢窶ｰﾂ･ 7 days) systemic postnatal corticosteroids for prevention of bronchopulmonary dysplasia in preterm infants.	2021
1730	Exclude	title&abstract	Effects of Inhaled Salbutamol on Transient Tachypnea of the Newborn.	2022
1731	Exclude	title&abstract	Enhanced recovery after elective craniotomy: A randomized controlled trial.	2022
1732	Exclude	title&abstract	Vitamin C and COVID-19 treatment: A systematic review and meta-analysis of randomized controlled trials.	2021
1733	Exclude	title&abstract	Cost-Effectiveness of Baricitinib Compared With Standard of Care: A Modeling Study in Hospitalized Patients With COVID-19 in the United States.	2021
1734	Exclude	title&abstract	Seven days treatment with the angiotensin II type 2 receptor agonist C21 in hospitalized COVID-19 patients; a placebo-controlled randomised multi-centre double-blind phase 2 trial.	2021
1735	Exclude	title&abstract	Pepsin A in Tracheal Secretions From Patients Receiving Mechanical Ventilation.	2021
1736	Exclude	title&abstract	The Effect of Oral Simvastatin on the Clinical Outcome of Patients with Severe Traumatic Brain Injury: A Randomized Clinical Trial.	2021
1737	Exclude	title&abstract	Use of toothbrushing in conjunction with chlorhexidine for preventing ventilator-associated pneumonia: A random-effect meta-analysis of randomized controlled trials.	2021
1738	Exclude	title&abstract	Newly approved IV acetaminophen in Canada: Switching from oral to IV acetaminophen. Is IV worth the price difference? A systematic review.	2021
1739	Exclude	title&abstract	Colchicine in patients admitted to hospital with COVID-19 (RECOVERY): a randomised, controlled, open-label, platform trial.	2021
1740	Exclude	title&abstract	Treatment With 25-Hydroxyvitamin D(3) (Calcifediol) Is Associated With a Reduction in the Blood Neutrophil-to-Lymphocyte Ratio Marker of Disease Severity in Hospitalized Patients With COVID-19: A Pilot Multicenter, Randomized, Placebo-Controlled, Double-Blinded Clinical Trial.	2021
1741	Exclude	title&abstract	Beneficial effects of a mouthwash containing an antiviral phthalocyanine derivative on the length of hospital stay for COVID-19: randomised trial.	2021
1742	Exclude	title&abstract	Nutritional trials using high protein strategies and long duration of support show strongest clinical effects on mortality.: Results of an updated systematic review and meta-analysis.	2021
1743	Exclude	title&abstract	Effect of oral chlorhexidine de-adoption and implementation of an oral care bundle on mortality for mechanically ventilated patients in the intensive care unit (CHORAL): a multi-center stepped wedge cluster-randomized controlled trial.	2021
1744	Exclude	title&abstract	Elevated acute phase proteins affect pharmacokinetics in COVID-19 trials: Lessons from the CounterCOVID - imatinib study.	2021
1745	Exclude	title&abstract	Early skin contact combined with mother's breastfeeding to shorten the process of premature infants ﾃ｢窶ｰﾂ､ 30 weeks of gestation to achieve full oral feeding: the study protocol of a randomized controlled trial.	2021
1746	Exclude	title&abstract	Ivermectin as a SARS-CoV-2 Pre-Exposure Prophylaxis Method in Healthcare Workers: A Propensity Score-Matched Retrospective Cohort Study.	2021
1747	Exclude	title&abstract	Anti-COVID property of subcutaneous ivermectin in synergy with zinc among midlife moderately symptomatic patients: a structured summary of a study protocol for a randomised controlled trial.	2021
1748	Exclude	title&abstract	Efficacy and safety of baricitinib for the treatment of hospitalised adults with COVID-19 (COV-BARRIER): a randomised, double-blind, parallel-group, placebo-controlled phase 3 trial.	2021
1749	Exclude	title&abstract	A special oropharyngeal oxygenation device to facilitate apneic oxygenation in comparison to high flow oxygenation devices.	2022
1750	Exclude	title&abstract	Comparison of three interventional approaches to prevent ventilator-associated pneumonia in intensive care units (ICUs): A clinical trial study.	2021
1751	Exclude	title&abstract	Melatonin effects on sleep quality and outcomes of COVID-19 patients: An open-label, randomized, controlled trial.	2022
1752	Exclude	title&abstract	Oropharyngeal administration of colostrum for preventing necrotizing enterocolitis and late-onset sepsis in preterm infants with gestational ageﾃ｢竄ｬ窶ｰﾃ｢窶ｰﾂ､ﾃ｢竄ｬﾂ・2ﾃ｢竄ｬ窶ｰweeks: a pilot single-center randomized controlled trial.	2021
1753	Exclude	title&abstract	Medical therapies for amyotrophic lateral sclerosis-related respiratory decline: an appraisal of needs, opportunities and obstacles.	2022
1754	Exclude	title&abstract	Oral mucosal mouthwash with chlorhexidine does not reduce the incidence of ventilator-associated pneumonia in critically ill children: A randomised controlled trial.	2022
1755	Exclude	title&abstract	Screening for Gestational Diabetes: Updated Evidence Report and Systematic Review for the US Preventive Services Task Force.	2021
1756	Exclude	title&abstract	Implementation research on management of sick young infants with possible serious bacterial infection when referral is not possible in Jimma Zone, Ethiopia: Challenges and solutions.	2021
1757	Exclude	title&abstract	A prospective, phase II, single-centre, cross-sectional, randomised study investigating Dehydroepiandrosterone supplementation and its Profile in Trauma: ADaPT.	2021
1758	Exclude	title&abstract	Efficacy of Brazilian green propolis (EPP-AFﾃつｮ) as an adjunct treatment for hospitalized COVID-19 patients: A randomized, controlled clinical trial.	2021
1759	Exclude	title&abstract	Direct swallowing training and oral sensorimotor stimulation in preterm infants: a randomised controlled trial.	2022
1760	Exclude	title&abstract	Association Between Intravenous Magnesium Therapy in the Emergency Department and Subsequent Hospitalization Among Pediatric Patients With Refractory Acute Asthma: Secondary Analysis of a Randomized Clinical Trial.	2021
1761	Exclude	title&abstract	A randomized open-label trial to evaluate the efficacy and safety of triple therapy with aspirin, atorvastatin, and nicorandil in hospitalised patients with SARS Cov-2 infection: A structured summary of a study protocol for a randomized controlled trial.	2021
1762	Exclude	title&abstract	Effect of curcumin-pipeine supplementation on clinical status, mortality rate, oxidative stress, and inflammatory markers in critically ill ICU patients with COVID-19: a structured summary of a study protocol for a randomized controlled trial.	2021
1763	Exclude	title&abstract	Highlights from Studies Presented at the Virtual American College of Cardiology Scientific Sessions 2021: Staying Updated with the Latest Advancements in Prevention.	2021
1764	Exclude	title&abstract	Digestion-Specific Acupuncture Effect on Feeding Intolerance in Critically Ill Post-Operative Oral and Hypopharyngeal Cancer Patients: A Single-Blind Randomized Control Trial.	2021
1765	Exclude	title&abstract	Oral nutritional supplements (ONSs) for cirrhotic patients undergoing liver resection assessed by ultrasound measurement of rectus femoris and anterior tibialis muscles thickness. Randomized clinical trial.	2021
1766	Exclude	title&abstract	Pharmacokinetics and Bioequivalence of Isavuconazole Administered as Isavuconazonium Sulfate Intravenous Solution via Nasogastric Tube or Orally in Healthy Subjects.	2021
1767	Exclude	title&abstract	Low-dose oral misoprostol for induction of labour.	2021
1768	Exclude	title&abstract	TELE-critical Care verSus usual Care On ICU PErformance (TELESCOPE): protocol for a cluster-randomised clinical trial on adult general ICUs in Brazil.	2021
1769	Exclude	title&abstract	Imatinib in patients with severe COVID-19: a randomised, double-blind, placebo-controlled, clinical trial.	2021
1770	Exclude	title&abstract	Assessing the efficacy and safety of hydroxychloroquine as outpatient treatment of COVID-19: a randomized controlled trial.	2021
1771	Exclude	title&abstract	Possible Therapeutic Effects of Adjuvant Quercetin Supplementation Against Early-Stage COVID-19 Infection: A Prospective, Randomized, Controlled, and Open-Label Study.	2021
1772	Exclude	title&abstract	Combination of toothbrushing and chlorhexidine compared with exclusive use of chlorhexidine to reduce the risk of ventilator-associated pneumonia: A systematic review with meta-analysis.	2021
1773	Exclude	title&abstract	Symptom management to alleviate thirst and dry mouth in critically ill patients: A randomised controlled trial.	2022
1774	Exclude	title&abstract	A prospective randomized clinical study of perioperative oral thyroid hormone treatment for children undergoing surgery for congenital heart diseases.	2021
1775	Exclude	title&abstract	Association between perioperative chlorhexidine oral care and postoperative pneumonia in non-cardiac surgical patients: A systematic review and meta-analysis.	2021
1776	Exclude	title&abstract	Oral aspirin or low dose of intravenous lysine acetylsalicylate in ST-elevation myocardial infarction undergoing primary percutaneous coronary intervention.	2021
1777	Exclude	title&abstract	Dealing with Anxious Patients: A Systematic Review of the Literature on Nonpharmaceutical Interventions to Reduce Anxiety in Patients Undergoing Medical or Dental Procedures.	2021
1778	Exclude	title&abstract	Dealing with Anxious Patients: An Integrative Review of the Literature on Nonpharmaceutical Interventions to Reduce Anxiety in Patients Undergoing Medical or Dental Procedures.	2021
1779	Exclude	title&abstract	The Efficacy of Antioxidant Oral Supplements on the Progression of COVID-19 in Non-Critically Ill Patients: A Randomized Controlled Trial.	2021
1780	Exclude	title&abstract	Impact of Acid Suppression Therapy on Iron Supplementation in the Pediatric Intensive Care Unit.	2021
1781	Exclude	title&abstract	Dexamethasone vs methylprednisolone high dose for Covid-19 pneumonia.	2021
1782	Exclude	title&abstract	Effectiveness of the Premature Infant Oral Motor Intervention on Feeding Performance, Duration of Hospital Stay, and Weight of Preterm Neonates in Neonatal Intensive Care Unit: Results From a Randomized Controlled Trial.	2021
1783	Exclude	title&abstract	Vitamin D supplementation for the treatment of COVID-19: a living systematic review.	2021
1784	Exclude	title&abstract	2-Day versus C-reactive protein guided antibiotherapy with levofloxacin in acute COPD exacerbation: A randomized controlled trial.	2021
1785	Exclude	title&abstract	Original Research: Oral Care as Prevention for Nonventilator Hospital-Acquired Pneumonia: A Four-Unit Cluster Randomized Study.	2021
1786	Exclude	title&abstract	Effect of a Multistage Educational Skill-Based Program on Nurse's Stress and Anxiety in the Intensive Care Setting: A Randomized Controlled Trial.	2021
1787	Exclude	title&abstract	The Effects of Early Oropharyngeal Administration of Microdosed Colostrum on Feeding Status in Ventilated Extremely Low-Birth-Weight Infants.	2021
1788	Exclude	title&abstract	Oral Midodrine Administration During the First 24 Hours of Sepsis to Reduce the Need of Vasoactive Agents: Placebo-Controlled Feasibility Clinical Trial.	2021
1789	Exclude	title&abstract	Relative effectiveness and safety of pharmacotherapeutic agents for patent ductus arteriosus (PDA) in preterm infants: a protocol for a multicentre comparative effectiveness study (CANRxPDA).	2021
1790	Exclude	title&abstract	Different Pharmacokinetics of Tramadol, O-Demethyltramadol and N-Demethyltramadol in Postoperative Surgical Patients From Those Observed in Medical Patients.	2021
1791	Exclude	title&abstract	The Effect of Intermittent and Continuous Feeding on Growth and Discharge Time in Very Low Birth Weight Preterm Infants.	2021
1792	Exclude	title&abstract	Effect of protein composition of enteral formula on gastric content volume during continuous feeding: A randomized controlled cross-over study in healthy adults.	2021
1793	Exclude	title&abstract	Orofacial Myofunctional Therapy in Obstructive Sleep Apnea Syndrome: A Pathophysiological Perspective.	2021
1794	Exclude	title&abstract	Natural tannin extracts supplementation for COVID-19 patients (TanCOVID): a structured summary of a study protocol for a randomized controlled trial.	2021
1795	Exclude	title&abstract	Efficacy of speech therapy in post-intubation patients with oropharyngeal dysphagia: a randomized controlled trial.	2021
1796	Exclude	title&abstract	The addition of respiratory muscle strength training to facilitate swallow and pulmonary rehabilitation following massive tissue loss and severe deconditioning: A case series.	2022
1797	Exclude	title&abstract	Immediate Bacille Calmette-Guﾃδｩrin Vaccination to Neonates Requiring Perinatal Treatment at the Maternity Ward in Guinea-Bissau: A Randomized Controlled Trial.	2021
1798	Exclude	title&abstract	Systematic review: Effectiveness of herbal oral care products on ventilator-associated pneumonia.	2021
1799	Exclude	title&abstract	Effect of breast milk oral care in infants who underwent surgical correction of ventricular septal defect.	2021
1800	Exclude	title&abstract	Multi-arm Trial of Inflammatory Signal Inhibitors (MATIS) for hospitalised patients with mild or moderate COVID-19 pneumonia: a structured summary of a study protocol for a randomised controlled trial.	2021
1801	Exclude	title&abstract	Management of possible serious bacterial infection in young infants where referral is not possible in the context of existing health system structure in Ibadan, South-west Nigeria.	2021
1802	Exclude	title&abstract	Discontinuing ﾃ篠ｲ-lactam treatment after 3 days for patients with community-acquired pneumonia in non-critical care wards (PTC): a double-blind, randomised, placebo-controlled, non-inferiority trial.	2021
1803	Exclude	title&abstract	Corticosteroids Use in Pregnant Women with COVID-19: Recommendations from Available Evidence.	2021
1804	Exclude	title&abstract	Prevention of neonatal ventilator-associated pneumonia through oral care with the combined use of colostrum and sodium bicarbonate.	2021
1805	Exclude	title&abstract	The efficacy of a titrated tongue-stabilizing device on obstructive sleep apnea: a quasi-experimental study.	2021
1806	Exclude	title&abstract	Enhancing breastfeeding establishment in preterm infants: A randomized clinical trial of two non-nutritive sucking approaches.	2021
1807	Exclude	title&abstract	Effects of different oral care strategies on postoperative pneumonia in infants with mechanical ventilation after cardiac surgery: a prospective randomized controlled study.	2021
1808	Exclude	title&abstract	[Effect of Direct Breastfeeding Program for Premature Infants in Neonatal Intensive Care Unit].	2021
1809	Exclude	title&abstract	Does erector spinae plane block result in improved postoperative analgesia and enhanced recovery in adult patients after cardiac surgery?	2021
1810	Exclude	title&abstract	Coagulopathy of hospitalised COVID-19: A Pragmatic Randomised Controlled Trial of Therapeutic Anticoagulation versus Standard Care as a Rapid Response to the COVID-19 Pandemic (RAPID COVID COAG - RAPID Trial): A structured summary of a study protocol for a randomised controlled trial.	2021
1811	Exclude	title&abstract	Successful use of CPAP in a pregnant patient with COVID-19 pneumonia.	2021
1812	Exclude	title&abstract	Early antiviral treatment in outpatients with COVID-19 (FLARE): a structured summary of a study protocol for a randomised controlled trial.	2021
1813	Exclude	title&abstract	Factors influencing adherence to oral appliance therapy in adults with obstructive sleep apnea: a systematic review and meta-analysis.	2021
1814	Exclude	title&abstract	Pulmonary Microbiome of Patients Receiving Mechanical Ventilation: Changes Over Time.	2021
1815	Exclude	title&abstract	Oral feeding for infants and children receiving nasal continuous positive airway pressure and high flow nasal cannula: a systematic review.	2021
1816	Exclude	title&abstract	Effect of a Single High Dose of Vitamin D3 on Hospital Length of Stay in Patients With Moderate to Severe COVID-19: A Randomized Clinical Trial.	2021
1817	Exclude	title&abstract	Utilization of apnea-hypopnea index as a novel predictive factor for difficult mask ventilation in the Chinese population under general anesthesia.	2021
1818	Exclude	title&abstract	Information Pamphlet Given to Relatives During the End-of-Life Decision in the ICU: An Assessor-Blinded, Randomized Controlled Trial.	2021
1819	Exclude	title&abstract	A Phase I/II Clinical Trial to evaluate the efficacy of baricitinib to prevent respiratory insufficiency progression in onco-hematological patients affected with COVID19: A structured summary of a study protocol for a randomised controlled trial.	2021
1820	Exclude	title&abstract	Azithromycin in patients admitted to hospital with COVID-19 (RECOVERY): a randomised, controlled, open-label, platform trial.	2021
1821	Exclude	title&abstract	Periodontopathogenic bacteria in subglottic samples from patients undergoing elective intubation for general anesthesia: A pilot study.	2021
1822	Exclude	title&abstract	Abstract to publication conversion in pediatric critical care medicine in Pakistan.	2021
1823	Exclude	title&abstract	Network meta-analysis from a pairwise meta-analysis design: to assess the comparative effectiveness of oral care interventions in preventing ventilator-associated pneumonia in critically ill patients.	2021
1824	Exclude	title&abstract	High-dose vitamin D versus placebo to prevent complications in COVID-19 patients: A structured summary of a study protocol for a randomised controlled trial (CARED-TRIAL).	2021
1825	Exclude	title&abstract	The Association of Preinfection Daily Oral Anticoagulation Use and All-Cause in Hospital Mortality From Novel Coronavirus 2019 at 21 Days: A Retrospective Cohort Study.	2021
1826	Exclude	title&abstract	Evaluation of oral dextrose gel for prevention of neonatal hypoglycemia (hPOD): A multicenter, double-blind randomized controlled trial.	2021
1827	Exclude	title&abstract	Vitamin D supplementation, COVID-19 and disease severity: a meta-analysis.	2021
1828	Exclude	title&abstract	Evaluation of Nutritional Support and In-Hospital Mortality in Patients With Malnutrition.	2021
1829	Exclude	title&abstract	Effectiveness of In-Hospital Cholecalciferol Use on Clinical Outcomes in Comorbid COVID-19 Patients: A Hypothesis-Generating Study.	2021
1830	Exclude	title&abstract	Mask side-effects in long-term CPAP-patients impact adherence and sleepiness: the InterfaceVent real-life study.	2021
1831	Exclude	title&abstract	Adjunctive treatment with oral dexamethasone in non-ICU patients hospitalised with community-acquired pneumonia: a randomised clinical trial.	2021
1832	Exclude	title&abstract	Ventilating the Bearded: A Randomized Crossover Trial Comparing a Novel Bag-Valve-Guedel Adaptor to a Standard Mask.	2020
1833	Exclude	title&abstract	Testing the efficacy and safety of BIO101, for the prevention of respiratory deterioration, in patients with COVID-19 pneumonia (COVA study): a structured summary of a study protocol for a randomised controlled trial.	2021
1834	Exclude	title&abstract	Nonnutritive Sucking Before Oral Feeding of Preterm Infants in Turkey: A Randomized Controlled Study.	2021
1835	Exclude	title&abstract	Impact of oral anticoagulation on clinical outcomes of COVID-19: a nationwide cohort study of hospitalized patients in Germany.	2021
1836	Exclude	title&abstract	The effects of swallowing exercise and non-nutritive sucking exercise on oral feeding readiness in preterm infants: A randomized controlled trial.	2021
1837	Exclude	title&abstract	A structured summary of a study protocol for a multi-center, randomized controlled trial (RCT) of COVID-19 prevention with Kampo medicines (Integrative Management in Japan for Epidemic Disease by prophylactic study: IMJEDI P1 study).	2021
1838	Exclude	title&abstract	Double-blind, randomized, controlled, trial to assess the efficacy of allogenic mesenchymal stromal cells in patients with acute respiratory distress syndrome due to COVID-19 (COVID-AT): A structured summary of a study protocol for a randomised controlled trial.	2021
1839	Exclude	title&abstract	The efficacy and safety of Ivermectin in patients with mild and moderate COVID-19: A structured summary of a study protocol for a randomized controlled trial.	2021
1840	Exclude	title&abstract	The effects of continuous positive airway pressure and mandibular advancement therapy on metabolic outcomes of patients with mild obstructive sleep apnea: a randomized controlled study.	2021
1841	Exclude	title&abstract	Pragmatic Recommendations for Therapeutics of Hospitalized COVID-19 Patients in Low- and Middle-Income Countries.	2020
1842	Exclude	title&abstract	Oral hygiene care for critically ill patients to prevent ventilator-associated pneumonia.	2020
1843	Exclude	title&abstract	Intracolonic Administration of Vancomycin in Intensive Care Unit Patients with Severe Clostridium Difficile Colitis.	2020
1844	Exclude	title&abstract	Efficacy of Traditional Chinese Medicine, Maxingshigan-Weijing in the management of COVID-19 patients with severe acute respiratory syndrome: A structured summary of a study protocol for a randomized controlled trial.	2020
1845	Exclude	title&abstract	The timing of initiation of pharmacotherapy for women with gestational diabetes mellitus.	2020
1846	Exclude	title&abstract	Study protocol: treatment with caffeine of the very preterm infant in the delivery room: a feasibility study.	2020
1847	Exclude	title&abstract	Association between use of amiodarone for non-valvular atrial fibrillation and patient survival: from the prospective China Atrial Fibrillation Registry.	2020
1848	Exclude	title&abstract	Foley catheter vs oral misoprostol for induction of labor: individual participant data meta-analysis.	2021
1849	Exclude	title&abstract	Objective adherence to dental device versus positive airway pressure treatment in adults with obstructive sleep apnea.	2021
1850	Exclude	title&abstract	An umbrella review of systematic reviews of the evidence of a causal relationship between periodontal microbes and respiratory diseases: Position paper from the Canadian Dental Hygienists Association.	2020
1851	Exclude	title&abstract	Effect of SINC Feeding Protocol on Weight Gain, Transition to Oral Feeding, and the Length of Hospitalization in Preterm Infants: A Randomized Controlled Trial.	2021
1852	Exclude	title&abstract	Zilucoplan in patients with acute hypoxic respiratory failure due to COVID-19 (ZILU-COV): A structured summary of a study protocol for a randomised controlled trial.	2020
1853	Exclude	title&abstract	Effect of music therapy on preterm infants in neonatal intensive care unit: Systematic review and meta-analysis of randomized controlled trials.	2021
1854	Exclude	title&abstract	Randomized controlled open label trial on the use of favipiravir combined with inhaled interferon beta-1b in hospitalized patients with moderate to severe COVID-19 pneumonia.	2021
1855	Exclude	title&abstract	Effects of solriamfetol in a long-term trial of participants with obstructive sleep apnea who are adherent or nonadherent to airway therapy.	2021
1856	Exclude	title&abstract	Should oral chlorhexidine remain in ventilator-associated pneumonia prevention bundles?	2020
1857	Exclude	title&abstract	Comparison of the Effect of Breast Milk and Sodium Bicarbonate Solution for Oral Care in Infants with Tracheal Intubation After Cardiothoracic Surgery.	2021
1858	Exclude	title&abstract	Emergency Medicine Oral Case Presentations: Evaluation of a Novel Curriculum.	2020
1859	Exclude	title&abstract	A Trial of Favipiravir and Hydroxychloroquine combination in Adults Hospitalized with moderate and severe Covid-19: A structured summary of a study protocol for a randomised controlled trial.	2020
1860	Exclude	title&abstract	Atorvastatin and Aspirin as Adjuvant Therapy in Patients with SARS-CoV-2 Infection: A structured summary of a study protocol for a randomised controlled trial.	2020
1861	Exclude	title&abstract	Safety and Efficacy of Imatinib for Hospitalized Adults with COVID-19: A structured summary of a study protocol for a randomised controlled trial.	2020
1862	Exclude	title&abstract	Outcomes Associated With 4-Factor Prothrombin Complex Concentrate Administration to Reverse Oral Factor Xa Inhibitors in Bleeding Patients.	2021
1863	Exclude	title&abstract	Metabolomic basis for response to high dose vitamin D in critical illness.	2021
1864	Exclude	title&abstract	Anticoagulation strategies in critical care for the treatment of atrial fibrillation: a protocol for a systematic review and meta-analysis.	2020
1865	Exclude	title&abstract	Safety and efficacy of antiviral combination therapy in symptomatic patients of Covid-19 infection - a randomised controlled trial (SEV-COVID Trial): A structured summary of a study protocol for a randomized controlled trial.	2020
1866	Exclude	title&abstract	Efficacy of oral myofunctional therapy in middle-aged to elderly patients with obstructive sleep apnoea treated with continuous positive airway pressure.	2021
1867	Exclude	title&abstract	Aerosolized Calfactant for Newborns With Respiratory Distress: A Randomized Trial.	2020
1868	Exclude	title&abstract	Treatment of intracerebral hemorrhage: From specific interventions to bundles of care.	2020
1869	Exclude	title&abstract	The Effect of Preoperative Carbohydrate Loading on Clinical and Biochemical Outcomes after Cardiac Surgery: A Systematic Review and Meta-Analysis of Randomized Trials.	2020
1870	Exclude	title&abstract	Persistent swallowing disorders after extubation in mechanically ventilated patients in ICU: a two-center prospective study.	2020
1871	Exclude	title&abstract	The Effects of Melatonin Supplementation on Sleep Quality and Assessment of the Serum Melatonin in ICU Patients: A Randomized Controlled Trial.	2020
1872	Exclude	title&abstract	Cohort study to evaluate the effect of vitamin D, magnesium, and vitamin B(12) in combination on progression to severe outcomes in older patients with coronavirus (COVID-19).	2020
1873	Exclude	title&abstract	The effect of early oral stimulation with breast milk on the feeding behavior of infants after congenital cardiac surgery.	2020
1874	Exclude	title&abstract	Lopinavir-ritonavir in patients admitted to hospital with COVID-19 (RECOVERY): a randomised, controlled, open-label, platform trial.	2020
1875	Exclude	title&abstract	Impact of early postoperative oral nutritional supplement utilization on clinical outcomes in colorectal surgery.	2020
1876	Exclude	title&abstract	Intravenous Zanamivir: A Viable Option for Critically Ill Patients With Influenza.	2021
1877	Exclude	title&abstract	Optimal Continuous Positive Airway Pressure Treatment of Obstructive Sleep Apnea Reduces Daytime Resting Heart Rate in Prediabetes: A Randomized Controlled Study.	2020
1878	Exclude	title&abstract	Effect of bromhexine on clinical outcomes and mortality in COVID-19 patients: A randomized clinical trial.	2020
1879	Exclude	title&abstract	The treatment of mild OSA with CPAP or mandibular advancement device and the effect on blood pressure and endothelial function after one year of treatment.	2021
1880	Exclude	title&abstract	Randomized Trial of 2 Self-Titrated Oral Appliances for Airway Management.	2021
1881	Exclude	title&abstract	Benefits of perioperative sildenafil therapy in children with a ventricular septal defect with pulmonary artery hypertension on early surgical outcomes.	2020
1882	Exclude	title&abstract	The clinical potential of GDF15 as a "ready-to-feed indicator" for critically ill adults.	2020
1883	Exclude	title&abstract	Efficacy and safety of chloroquine and hydroxychloroquine in the treatment of patients with COVID-19 combined with diabetes mellitus: A protocol for systematic review and meta-analysis.	2020
1884	Exclude	title&abstract	CPAP combined with oral appliance therapy reduces CPAP requirements and pharyngeal pressure swings in obstructive sleep apnea.	2020
1885	Exclude	title&abstract	Azithromycin in addition to standard of care versus standard of care alone in the treatment of patients admitted to the hospital with severe COVID-19 in Brazil (COALITION II): a randomised clinical trial.	2020
1886	Exclude	title&abstract	Effect of Multilevel Upper Airway Surgery vs Medical Management on the Apnea-Hypopnea Index and Patient-Reported Daytime Sleepiness Among Patients With Moderate or Severe Obstructive Sleep Apnea: The SAMS Randomized Clinical Trial.	2020
1887	Exclude	title&abstract	Effect of midodrine versus placebo on time to vasopressor discontinuation in patients with persistent hypotension in the intensive care unit (MIDAS): an international randomised clinical trial.	2020
1888	Exclude	title&abstract	"Effect of calcifediol treatment and best available therapy versus best available therapy on intensive care unit admission and mortality among patients hospitalized for COVID-19: A pilot randomized clinical study".	2020
1889	Exclude	title&abstract	Different classes of videoscopes and direct laryngoscopes for double-lumen tube intubation in thoracic surgery: A systematic review and network meta-analysis.	2020
1890	Exclude	title&abstract	Safety, Tolerability, and Efficacy of Pain Reduction by Gabapentin for Acute Headache and Meningismus After Aneurysmal Subarachnoid Hemorrhage: A Pilot Study.	2020
1891	Exclude	title&abstract	Economic burden of IADPSG gestational diabetes diagnostic criteria in China: propensity score matching analysis from a 7-year retrospective cohort.	2020
1892	Exclude	title&abstract	Preventing Ventilator-Associated Pneumonia in Intensive Care Unit by improved Oral Care: a Review of Randomized Control Trials.	2020
1893	Exclude	title&abstract	Corticosteroid therapy for critically ill patients with COVID-19: A structured summary of a study protocol for a prospective meta-analysis of randomized trials.	2020
1894	Exclude	title&abstract	Impact of comprehensive molecular testing to reduce antibiotic use in community-acquired pneumonia (RADICAP): a randomised, controlled, phase IV clinical trial protocol.	2020
1895	Exclude	title&abstract	Multi-centre, three arm, randomized controlled trial on the use of methylprednisolone and unfractionated heparin in critically ill ventilated patients with pneumonia from SARS-CoV-2 infection: A structured summary of a study protocol for a randomised controlled trial.	2020
1896	Exclude	title&abstract	Knowledge and attitudes of Pakistani intensive care unit nurses regarding oral care delivery to mechanically ventilated patients.	2020
1897	Exclude	title&abstract	Measurement of airway pressure during high-flow nasal therapy in apnoeic oxygenation: a randomised controlled crossover trial().	2021
1898	Exclude	title&abstract	Nigella sativa supplementation to treat symptomatic mild COVID-19: A structured summary of a protocol for a randomised, controlled, clinical trial.	2020
1899	Exclude	title&abstract	Knowledge, attitude and oral care practices for preventing ventilator-associated pneumonia among critical care nurses - A questionnaire study.	2020
1900	Exclude	title&abstract	Effect of Kangaroo Care and Oral Sucrose on Pain in Premature Infants: A Randomized Controlled Trial.	2020
1901	Exclude	title&abstract	Interventions for escalation of therapy for acute exacerbations of asthma in children: an overview of Cochrane Reviews.	2020
1902	Exclude	title&abstract	Remimazolam Has Low Oral Bioavailability and No Potential for Misuse in Drug-Facilitated Sexual Assaults, with or Without Alcohol: Results from Two Randomised Clinical Trials.	2020
1903	Exclude	title&abstract	Continuous positive airway pressure with good adherence can reduce risk of stroke in patients with moderate to severe obstructive sleep apnea: An updated systematic review and meta-analysis.	2020
1904	Exclude	title&abstract	Treatment With Oral Versus Intravenous Acetaminophen in Elderly Trauma Patients With Rib Fractures: A Prospective Randomized Trial.	2020
1905	Exclude	title&abstract	Incidence of gastric insufflation at high compared with low laryngeal mask cuff pressure: A randomised controlled cross-over trial.	2021
1906	Exclude	title&abstract	Rationale and design for the study Apixaban versus ClopidoGRel on a background of aspirin in patient undergoing InfraPoPliteal angioplasty for critical limb ischemia: AGRIPPA trial.	2020
1907	Exclude	title&abstract	Efficacy of high-dose versus low-dose vitamin D supplementation on serum levels of inflammatory factors and mortality rate in severe traumatic brain injury patients: study protocol for a randomized placebo-controlled trial.	2020
1908	Exclude	title&abstract	Levosimendan Efficacy and Safety: 20 years of SIMDAX in Clinical Use.	2020
1909	Exclude	title&abstract	Adjuvant Analgesic Use in the Critically Ill: A Systematic Review and Meta-Analysis.	2020
1910	Exclude	title&abstract	Study protocol for a randomised controlled trial evaluating the effects of the orexin receptor antagonist suvorexant on sleep architecture and delirium in the intensive care unit.	2020
1911	Exclude	title&abstract	Long term oral appliance therapy decreases stress symptoms in patients with upper airway resistance syndrome.	2020
1912	Exclude	title&abstract	Sublingual Atropine Sulfate Use for Sialorrhea in Pediatric Patients.	2020
1913	Exclude	title&abstract	Dexamethasone in Hospitalized Patients with Covid-19.	2021
1914	Exclude	title&abstract	Management of Oral Feeding Challenges in Neonatal Intensive Care Units (NICUs): A National Survey in China.	2020
1915	Exclude	title&abstract	Protecting Frontline Health Care Workers from COVID-19 with Hydroxychloroquine Pre-exposure Prophylaxis: A structured summary of a study protocol for a randomised placebo-controlled multisite trial in Toronto, Canada.	2020
1916	Exclude	title&abstract	Effect of Maternal Docosahexaenoic Acid Supplementation on Bronchopulmonary Dysplasia-Free Survival in Breastfed Preterm Infants: A Randomized Clinical Trial.	2020
1917	Exclude	title&abstract	How Hospital Tours Affect Preoperative Anxiety in Mothers with Children Undergoing Open-Heart Surgery in Iran: A Quasi-Experimental Study.	2020
1918	Exclude	title&abstract	Outpatient treatment of COVID-19 with steroids in the phase of mild pneumonia without the need for admission as an opportunity to modify the course of the disease: A structured summary of a randomised controlled trial.	2020
1919	Exclude	title&abstract	Non-invasive ventilation for acute respiratory failure: pressure support ventilation vs. pressure-controlled ventilation.	2020
1920	Exclude	title&abstract	Provision of medical assistance in dying: a scoping review.	2020
1921	Exclude	title&abstract	A Randomized, Controlled Pharmacokinetic and Pharmacodynamics Trial of Ambrisentan After Fontan Surgery.	2020
1922	Exclude	title&abstract	Oral Preconditioning of Donors After Brain Death With Calcineurin Inhibitors vs. Inhibitors of Mammalian Target for Rapamycin in Pig Kidney Transplantation.	2020
1923	Exclude	title&abstract	Comparison of two methods to clear the airways of critically ill children and adults with COVID-19 infection: a structured summary of a study protocol for a pilot randomized controlled trial.	2020
1924	Exclude	title&abstract	Safety and Effectiveness of Early Oral Hydration in Patients After Cardiothoracic Surgery.	2020
1925	Exclude	title&abstract	Custom-made 3D printed masks for children using non-invasive ventilation: a feasibility study of production method and testing of outcomes in adult volunteers.	2020
1926	Exclude	title&abstract	ETView VivaSight single lumen vs. conventional intubation in simulated studies: a systematic review and meta-analysis.	2020
1927	Exclude	title&abstract	Impact of Interface Type on Noninvasive Ventilation Efficacy in Patients With Neuromuscular Disease: A Randomized Cross-Over Trial.	2021
1928	Exclude	title&abstract	Randomised controlled trial comparing efficacy and safety of high versus low Low-Molecular Weight Heparin dosages in hospitalized patients with severe COVID-19 pneumonia and coagulopathy not requiring invasive mechanical ventilation (COVID-19 HD): a structured summary of a study protocol.	2020
1929	Exclude	title&abstract	Effect of Tactile Experience During Preterm Infant Feeding on Clinical Outcomes.	2020
1930	Exclude	title&abstract	Feasibility of Type 3 Polygraphy for Evaluating Leak Determinants in CPAP-Treated OSA Patients: A Step Toward Personalized Leak Management.	2020
1931	Exclude	title&abstract	Safety and efficacy assessment of allogeneic human dental pulp stem cells to treat patients with severe COVID-19: structured summary of a study protocol for a randomized controlled trial (Phase I / II).	2020
1932	Exclude	title&abstract	Parenteral thiamine for prevention and treatment of delirium in critically ill adults: a systematic review protocol.	2020
1933	Exclude	title&abstract	Improving tracheostomy care in the United Kingdom: results of a guided quality improvement programme in 20 diverse hospitals.	2020
1934	Exclude	title&abstract	Controlled, double-blind, randomized trial to assess the efficacy and safety of hydroxychloroquine chemoprophylaxis in SARS CoV2 infection in healthcare personnel in the hospital setting: A structured summary of a study protocol for a randomised controlled trial.	2020
1935	Exclude	title&abstract	Early switch from intravenous to oral antibiotic therapy in patients with cancer who have low-risk neutropenic sepsis (the EASI-SWITCH trial): study protocol for a randomised controlled trial.	2020
1936	Exclude	title&abstract	COVID-19, asthma, and biological therapies: What we need to know.	2020
1937	Exclude	title&abstract	Hydroxychloroquine as an aerosol might markedly reduce and even prevent severe clinical symptoms after SARS-CoV-2 infection.	2020
1938	Exclude	title&abstract	Amantadine and Modafinil as Neurostimulants During Post-stroke Care: A Systematic Review.	2020
1939	Exclude	title&abstract	Role of feeding strategy bundle with acid-suppressive therapy in infants with esophageal acid reflux exposure: a randomized controlled trial.	2021
1940	Exclude	title&abstract	Tocilizumab for the treatment of severe coronavirus disease 2019.	2020
1941	Exclude	title&abstract	Study protocol for a prospective randomised double-blind placebo-controlled clinical trial investigating a Better Outcome with Melatonin compared to Placebo Administered to normalize sleep-wake cycle and treat hypoactive ICU Delirium: the Basel BOMP-AID study.	2020
1942	Exclude	title&abstract	Alternative Regimens of Neuraminidase Inhibitors for Therapy of Hospitalized Adults with Influenza: A Systematic Review of Randomized Controlled Trials.	2020
1943	Exclude	title&abstract	Comparison between Dexmedetomidine and Midazolam for Sedation in Patients with Intubation after Oral and Maxillofacial Surgery.	2020
1944	Exclude	title&abstract	Oral Paracetamol vs Oral Ibuprofen in Patent Ductus Arteriosus: A Randomized, Controlled, Noninferiority Trial.	2020
1945	Exclude	title&abstract	Oral nystatin prophylaxis to prevent systemic fungal infection in very low birth weight preterm infants: a randomized controlled trial.	2020
1946	Exclude	title&abstract	Comparative efficacy and acceptability of pharmacological interventions for the treatment and prevention of delirium: A systematic review and network meta-analysis.	2020
1947	Exclude	title&abstract	Comparison of facilitated tucking and oral dextrose in reducing the pain of heel stick in preterm infants: a randomized clinical trial.	2020
1948	Exclude	title&abstract	Diagnosis and Management of Obstructive Sleep Apnea: A Review.	2020
1949	Exclude	title&abstract	[Therapeutic effect of acupuncture on dysphagia in children with severe hand foot and mouth disease].	2020
1950	Exclude	title&abstract	Factor Xa Inhibitor-Related Intracranial Hemorrhage: Results From a Multicenter, Observational Cohort Receiving Prothrombin Complex Concentrates.	2020
1951	Exclude	title&abstract	Oral appliance therapy versus nasal continuous positive airway pressure in obstructive sleep apnea: A randomized, placebo-controlled trial on temporomandibular side-effects.	2020
1952	Exclude	title&abstract	The effect of facilitated tucking position during painful procedure in pain management of preterm infants in neonatal intensive care unit: a systematic review and meta-analysis.	2020
1953	Exclude	title&abstract	Infant respiratory syncytial virus prophylaxis and nasopharyngeal microbiota until 6 years of life: a subanalysis of the MAKI randomised controlled trial.	2020
1954	Exclude	title&abstract	Efficacy of zinc sulfate on indirect hyperbilirubinemia in premature infants admitted to neonatal intensive care unit: a double-blind, randomized clinical trial.	2020
1955	Exclude	title&abstract	Impact of Oral Clonidine on Duration of Opioid and Benzodiazepine Use in Mechanically Ventilated Children: A Randomized, Double-Blind, Placebo-Controlled Study.	2019
1956	Exclude	title&abstract	The PhINEST study - Pharyngeal ICU Novel Electrical Stimulation Therapy: Study protocol of a prospective, multi-site, randomized, sham-controlled, single-blind (outcome assessor-blinded) study.	2020
1957	Exclude	title&abstract	Neuroprotective Role of Oral Vitamin D Supplementation on Consciousness and Inflammatory Biomarkers in Determining Severity Outcome in Acute Traumatic Brain Injury Patients: A Double-Blind Randomized Clinical Trial.	2020
1958	Exclude	title&abstract	Platelet Inhibition With IV Glycoprotein IIb/IIIa Inhibitor to Prevent Thrombosis in Pediatric Patients Undergoing Aortopulmonary Shunting.	2020
1959	Exclude	title&abstract	Observational Study of Drug Formulation Manipulation in Pediatric Versus Adult Inpatients.	2021
1960	Exclude	title&abstract	Effects of oral/enteral nutrition alone versus plus pantoprazole on gastrointestinal bleeding in critically ill patients with low risk factor: a multicenter, randomized controlled trial.	2020
1961	Exclude	title&abstract	Effectiveness of glucocorticoid therapy in patients with severe coronavirus disease 2019: protocol of a randomized controlled trial.	2020
1962	Exclude	title&abstract	[Clinical application of adaptive minute ventilation + IntelliCycle ventilation mode in patients with mild-to-moderate acute respiratory distress syndrome].	2020
1963	Exclude	title&abstract	Comparison of Continuous positive airway pressure versus High flow nasal cannula for Oral feeding Preterm infants (CHOmP): randomized pilot study.	2022
1964	Exclude	title&abstract	Diltiazem Prophylaxis for the Prevention of Atrial Fibrillation in Patients Undergoing Thoracoabdominal Esophagectomy: A Retrospective Cohort Study.	2020
1965	Exclude	title&abstract	The optimal timing of surgical ligation of patent ductus arteriosus in preterm or very-low-birth-weight infants: A systematic review and meta-analysis.	2020
1966	Exclude	title&abstract	Effect of neonatal therapy on the motor, cognitive, and behavioral development of infants born preterm: a systematic review.	2020
1967	Exclude	title&abstract	[THE INFLUENCE OF NASOTRACHEAL INTUBATION ON NASAL RESISTANCE].	2020
1968	Exclude	title&abstract	Partial oral antibiotic therapy is non-inferior to intravenous therapy in non-critically ill patients with infective endocarditis : Review and meta-analysis.	2020
1969	Exclude	title&abstract	Efficacy of a novel oral appliance and the role of posture on nasal resistance in obstructive sleep apnea.	2020
1970	Exclude	title&abstract	Effect of Whey Protein Supplementation on Inflammatory and Antioxidant Markers, and Clinical Prognosis in Acute Ischemic Stroke (TNS Trial): A Randomized, Double Blind, Controlled, Clinical Trial.	2020
1971	Exclude	title&abstract	Insulin Glargine in Critically ill Patients: Once/Day versus Twice/Day Dosing.	2020
1972	Exclude	title&abstract	Long-term obstructive sleep apnea therapy: a 10-year follow-up of mandibular advancement device and continuous positive airway pressure.	2020
1973	Exclude	title&abstract	Comparison of the analgesic effect of oral sucrose and/or music in preterm neonates: A double-blind randomized clinical trial.	2020
1974	Exclude	title&abstract	Everolimus for cardiac rhabdomyomas in children with tuberous sclerosis. The ORACLE study protocol (everOlimus for caRdiac rhAbdomyomas in tuberous sCLErosis): a randomised, multicentre, placebo-controlled, double-blind phase II trial.	2020
1975	Exclude	title&abstract	Older adult US Medicare beneficiaries with untreated obstructive sleep apnea are heavier users of health care than matched control patients.	2020
1976	Exclude	title&abstract	Randomised oral stimulation and exclusive breastfeeding duration in healthy premature infants.	2020
1977	Exclude	title&abstract	Active surveillance of ventilator-associated pneumonia in the intensive care unit and establishment of the risk grading system and effect evaluation.	2019
1978	Exclude	title&abstract	Effect of an endoscopic bite block on one-handed mask ventilation.	2020
1979	Exclude	title&abstract	A Phase 2b, Randomized, Double-blind, Placebo-Controlled Multicenter Study Evaluating Antiviral Effects, Pharmacokinetics, Safety, and Tolerability of Presatovir in Hematopoietic Cell Transplant Recipients with Respiratory Syncytial Virus Infection of the Lower Respiratory Tract.	2020
1980	Exclude	title&abstract	The role of pyridostigmine in recovery from motor paralysis in a snakebite patient with an allergic reaction to anti-snake venom.	2020
1981	Exclude	title&abstract	Efficacy of Low-Dose Prophylactic Quetiapine on Delirium Prevention in Critically Ill Patients: A Prospective, Randomized, Double-Blind, Placebo-Controlled Study.	2019
1982	Exclude	title&abstract	Screening and topical decolonization of preoperative nasal Staphylococcus aureus carriers to reduce the incidence of postoperative infections after lung cancer surgery: a propensity matched study.	2020
1983	Exclude	title&abstract	Prevention of leakage due to mouth opening through applying an oral shield device (Sominpaxﾃ｢窶楪｢) during nasal CPAP therapy of patients with obstructive sleep apnea.	2020
1984	Exclude	title&abstract	Goal-Directed vs Traditional Approach to Intraoperative Fluid Therapy during Open Major Bowel Surgery: Is There a Difference?	2019
1985	Exclude	title&abstract	The effect of a hydrolyzed collagen-based supplement on wound healing in patients with burn: A randomized double-blind pilot clinical trial.	2020
1986	Exclude	title&abstract	Comparison of oral acetaminophen with oral ibuprofen on closure of symptomatic patent ductus arteriosus in preterm neonates.	2019
1987	Exclude	title&abstract	Obstructive sleep apnea and venous thromboembolism: Overview of an emerging relationship.	2020
1988	Exclude	title&abstract	Simo decoction versus domperidone suspension for post-pyloric spiral nasoenteric tube placement: A multicenter, randomized, non-inferiority trial.	2020
1989	Exclude	title&abstract	Randomized crossover study of tongue-retaining device and positive airway pressure for obstructive sleep apnea.	2020
1990	Exclude	title&abstract	The Effect of Individualized Developmental Care Practices in Preterm Infants.	2020
1991	Exclude	title&abstract	Interventions for oropharyngeal dysphagia in acute and critical care: a protocol for a systematic review and meta-analysis.	2019
1992	Exclude	title&abstract	Impact of Using a Novel Gastric Feeding Tube Adaptor on Patient's Comfort and Air Leaks During Non-invasive Mechanical Ventilation.	2020
1993	Exclude	title&abstract	Low dose fentanyl infusion versus 24% oral sucrose for pain management during laser treatment for retinopathy of prematurity-an open label randomized clinical trial.	2020
1994	Exclude	title&abstract	Repeating a dose of sucrose for heel prick procedure in preterms is not effective in reducing pain: a randomised controlled trial.	2020
1995	Exclude	title&abstract	Effect of the Pregnant+ smartphone application in women with gestational diabetes mellitus: a randomised controlled trial in Norway.	2019
1996	Exclude	title&abstract	Safety and effectiveness of intravenous iron sucrose versus standard oral iron therapy in pregnant women with moderate-to-severe anaemia in India: a multicentre, open-label, phase 3, randomised, controlled trial.	2019
1997	Exclude	title&abstract	Effects of a swallowing and oral care intervention for patients following endotracheal extubation: a pre- and post-intervention study.	2019
1998	Exclude	title&abstract	Remotely controlled mandibular positioning of oral appliance therapy during polysomnography and drug-induced sleep endoscopy compared with conventional subjective titration in patients with obstructive sleep apnea: protocol for a randomized crossover trial.	2019
1999	Exclude	title&abstract	Protocol for a multi-centered, stepped wedge, cluster randomized controlled trial of the de-adoption of oral chlorhexidine prophylaxis and implementation of an oral care bundle for mechanically ventilated critically ill patients: the CHORAL study.	2019
[truncated: 2,475 more rows]

## Sheet: 34 ICTRP
ICTRP_no	judge	reason	title	date registration
1	Exclude	not retrieved	Comparison of Ventilator Associated Pneumonia between oral care with normal saline Solution and Chlorhexidine in a medical intensive care unit	2021-09-20
2	Exclude	not retrieved	Oral hygiene in critically ill patients	2019-10-08
3	Exclude	published	Comparing the effect of Ortodentol and chlorhexidine mouthwashes 10% and /12 percent on oral hygiene intubated patients in intensive care units	2017-04-02
4	Exclude	published	Impact of toothbrushing in the prevention of pneumonia in Intensive Care Unit - ICU	2016-12-05
5	Exclude	published	the effects of oral rise with 0/2 and 2% chlorhexidine on oropharyngeal colonization and ventilator associated pneumonia	2015-11-26
6	Exclude	published	Detection of Chlorhexidine in Tracheal Secretions After Routine Oral Care With Chlorhexidine Gluconate	2015-10-20
7	Exclude	published	An experimental study to evaluate the effectiveness of mouth care using tooth brush and suction compared to regular oral care in reducing the incidence of ventilator associated pneumonia (VAP) among mechanically ventilated patients in Medical Intensive Care Unit	2013-11-20
8	Exclude	published	A Systematic Oral Care Program in Post-Mechanically Ventilated, Post-Intensive Care Patients	2012-10-09
9	Exclude	published	Chlorhexidine vs Lactobacillus Plantarum for Oral Care in Intubated ICU Patients	2010-04-09
10	Exclude	published	Oral Care Protocol for Preventing Ventilator- Associated Pneumonia	2008-01-07
11	Exclude	wrong control	The effect of oral care program on pulmonary infection in intensive care unit	2017-10-23
12	Exclude	wrong intervention	Effect of fourth hourly oral cavity and throat suctioning on ventilator related outcomes in patients requiring mechanical ventilation in intensive care units	2022-01-17
13	Exclude	wrong intervention	The effect of Barrow Oral Care Protocol on Oral Health in Patients	2020-05-01
14	Exclude	wrong intervention	The Effectiveness of Echinacea, Listerine and Chlorhewidine mouthwashes on oral health and microbial flora.	2019-12-18
15	Exclude	wrong intervention	The effect of different mouthwashes on oral hygiene of patients using ventilator	2019-08-04
16	Exclude	wrong intervention	The comparison effects of oral care with Salvadora persica chewing stick (miswak) and chlorhexidine mouthwash on the incidence of ventilator-associated pneumonia among patients hospitalized in intensive care units of Khatam Hospital in Zahedan, 2019.	2019-03-01
17	Exclude	wrong intervention	Comparingcold water with mentol and plantago ovata on thirst and dry mouth	2018-11-08
18	Exclude	wrong intervention	Impact of Nanosil and Chlorhexidine on ventilator associated pneumonia	2017-10-07
19	Exclude	wrong intervention	The Effect of Hyssop Essence and Chlorhexidine Gluconate on Oral Hygiene	2017-06-26
20	Exclude	wrong intervention	Effectiveness of dental care for prevention of nosocomial respiratory tract infections among intensive care patients.	2016-12-22
21	Exclude	wrong intervention	Effect of implementing oral hygiene protocol on improving the dental plaque and gingival index in patients	2016-08-18
22	Exclude	wrong intervention	Oral cleaning in intensive care unit patients with photodynamic therapy	2016-06-08
23	Exclude	wrong intervention	The effect of systematic oral care on pulmonary infection in intensive care unit	2015-11-04
24	Exclude	wrong intervention	Effects of Using an Oral Care protocol on the Oral Status, Halitosis and Dry Mouth of Intubated Patients in Intensive Care Units	2014-10-24
25	Exclude	wrong intervention	The effect of oral care on pulmonary infection in intensive care unit	2013-05-25
26	Exclude	wrong intervention	A study comparing a suspension of Lactobacillus plantarum 299 with chlorhexidine for oral care in intubated mechanically ventilated patients in intensive care	2008-01-02
27	Exclude	wrong population	Frequent Standardized Oral Care to Improve Health Outcomes in Premature Infants in the Neonatal Intensive Care Unit	2021-11-18
28	Exclude	wrong population	Can a dental care intervention reduce the risk of death of patients treated in intensive care units? A clinical randomized study	2018-07-10
29	Exclude	wrong population	The Comparison Effects of Chlorhexidine Mouthwash and Combination with Oral Suction on Oral Hygiene in Critically Ill Patients	2012-12-18
30	Exclude	wrong studydesign	The influence of professional oral hygiene care on reducing ventilator-associated pneumonia in trauma intensive care unit patients	2020-07-31
31	Exclude	wrong studydesign	Mouthwash impact on oral hygiene ICU patients	2016-05-29
32	Exclude	wrong studydesign	The effect of oral care using a oral care kit and the oral care application on endotracheal intubation patients	2016-03-10
33	Exclude	wrong studydesign	Turning the tide of antimicrobial resistance in intensive care units in Indonesia	2015-12-22
34	Exclude	wrong studydesign	Decolonisation Strategies in Intensive Care	2014-03-18

## Sheet: 237 full text review
2nd_no	final_judge	reason	title	year
1	Exclude	abstract of other text	Plaque control to reduce ventilator associated pneumonia	2007
2	Exclude	abstract of other text	Effect of an oral care protocol in preventing ventilatorassociated pneumonia in ICU patients. ( Abstract no P48 )	2008
3	Exclude	abstract of other text	Toothbrushing reduces dental plaque but not pneumonia pathogens in ICU	2010
4	Exclude	no full text	Oral care in ventilated patients-can we improve it?	2014
5	Exclude	no full text	Enhanced versus usual oral care on aspiration, ventilator-associated events, and discharge outcomes	2019
6	Exclude	no full text	Oral care intervention to reduce incidence of ventilator associated pneumonia in intensive care unit, hospital USM279	2019
7	Exclude	no full text	The effectiveness of the use of chlorhexidine oral rinse to prevent respiratory-related pneumonia infection	2017
8	Exclude	protocol	Comparison of the effect of chlorhexidine mouthwash and irsha mouthwash drop in the prevention of pulmonary infection in hospitalized patients in the intensive care unit	2020
9	Exclude	protocol	The effect of Barrow Oral Care Protocol on Oral Health in Patients	2020
10	Exclude	protocol	Effect of Clove extract mouthwash on incidence of Ventilator-Associated Pneumonia	2020
11	Exclude	protocol	Comparison of the effect of botanical extract mouthwashes of meswak/aloe vera and chlorhexidine on prevention of ventilator-associated pneumonia	2020
12	Exclude	protocol	Comparison of chlorhexidine? normal saline, and nystatin in prevention of oral candidiasis in ICU admitted patients of Tohid hospital of sanandaj	2020
13	Exclude	protocol	Comparison of the effect of Myrtus herbal mouthwash versus chlorhexidine mouthwash on the prevention of Ventilator Associated Pneumonia	2020
14	Exclude	protocol	Study of the effect of comprehensive oral care program and combination of toothbrush and mouthwash with chlorhexidine 0.2% on the incidence of ventilator-associated pneumonia and oral health status in patients undergoing mechanical ventilation	2020
15	Exclude	protocol	Comparative effect of chlorhexidine mouthwash with plant-based mouthwash in the prevention of pneumonia	2020
16	Exclude	protocol	The effect of pomegranate peel extract on the prevention of ventilator-associated pneumonia	2021
17	Exclude	protocol	Comparison of Ventilator Associated Pneumonia between oral care with normal saline Solution and Chlorhexidine in a medical intensive care unit	2021
18	Exclude	protocol	Original Protocol of Oral Cavity Care During Long-term Mechanical Ventilation	2021
19	Exclude	protocol	Oral Care to Prevent Ventilator-associated Pneumonia	2021
20	Exclude	protocol	Comparison Between Two Methods of Oral Care on the Incidence of VAP	2007
21	Exclude	protocol	Study protocol for the Oral Hygiene in Critically ill Patients (OHCP) trial: a randomized controlled trial of alternatives to oral chlorhexidine in ventilator-associated pneumonia prevention bundles	2021
22	Exclude	protocol	Comparison of Swabs and Toothbrushes in Cleaning the Teeth of Mechanically Ventilated Patients	2010
23	Exclude	protocol	Probiotics Against Pathogenic Bacteria in Connection With Anaesthesia	2012
24	Exclude	protocol	A study comparing a suspension of Lactobacillus plantarum 299 with chlorhexidine for oral care in intubated mechanically ventilated patients in intensive care	2008
25	Exclude	protocol	The effects of oral care with 0.2% chlorhexidine with toothbrushing to prevent ventilator associated pneumonia in adults' intensive care units	2018
26	Exclude	protocol	Trial of Iseganan in Prevention of Ventilator-Associated Pneumonia	2005
27	Exclude	protocol	A Peri-intubation Oral Intervention to Reduce Oral Flora and VAP	2005
28	Exclude	protocol	Effect of Oral Decontamination Using Chlorhexidine or Potassium Permanganate in ICU Patients	2008
29	Exclude	protocol	Different Oral Colonization of Gram-negative Bacteria in ICU Patients When Using Chlorhexidine at 0.12% Versus Chlorhexidine at 2.0%	2018
30	Exclude	protocol	[Evaluation of the effectiveness of a protocol of intensification of mouth care (teeth brushing and chlorhexidine 0.12%) on the colonisation of tracheal aspirations in intubated and ventilated patients in intensive care].	2011
31	Exclude	protocol	Oral Care as a Preventive Measure of VAP; Miswak Versus Chlorhexidine and Toothbrush	2014
32	Exclude	protocol	Frequency of Oral Care Intervention Study	2014
33	Exclude	protocol	Antibacterial effects of chlorhexidine , persica and saline mouthwashes	2010
34	Exclude	protocol	Use of chlorhexidine gluconate 0.2% oral rinse (CHX) to reduce the incidence of nosocomial lower respiratory tract infections in intubated ICU adult patients	2003
35	Exclude	protocol	Effect of mouthwash on tracheal colonization and pneumonia	2012
36	Exclude	protocol	An experimental study to evaluate the effectiveness of mouth care using tooth brush and suction compared to regular oral care in reducing the incidence of ventilator associated pneumonia (VAP) among mechanically ventilated patients in Medical Intensive Care Unit	2013
37	Exclude	protocol	the effects of oral rise with 0/2 and 2% chlorhexidine on oropharyngeal colonization and ventilator associated pneumonia	2015
38	Exclude	protocol	Development of oral care method without using water, for the purpose of prevention of sewage flow into the respiratory tract	2014
39	Exclude	protocol	Effect of nursing cares on the incidence of ventilator-associated pneumonia	2012
40	Exclude	protocol	Dental plaque control to reduce ventilator-associated pneumonia	2006
41	Exclude	protocol	Evaluation of effects of using SOD on colonization of oral-pharynx pathway in ICU in hospital related to medical college of semnan(1390-91)	2012
42	Exclude	protocol	Effect of hydrogen peroxide oral rinse on incidence of Ventilator-Associated Pneumonia in hospitalized patient in critical care unit	2013
43	Exclude	protocol	A comparison of two oral-care protocols using the plaque control record	2011
44	Exclude	protocol	Investigate the effect of brushing with pure water on the incidence of ventilator-associated pneumonia in patients in intensive care units	2014
45	Exclude	protocol	Effects of Botanical mouthwash of Aloe Vera on ventilator associated pneumonia of patients having Endotracheal tube hospitalized in the Intensive Care Unit	2016
46	Exclude	protocol	Oral cleaning in intensive care unit patients with photodynamic therapy	2016
47	Exclude	protocol	Comparison of honey and chlorhexidine mouthwashes on the Patients' oral care in ICU	2016
48	Exclude	protocol	The effects of botanical mouthwashes of Miswak/Aloe Vera and Cholorhexidine on healing of dental plaque and gingivitis of Patients having endotracheal tube	2014
49	Exclude	protocol	The effect of oral care on pulmonary infection in intensive care unit	2013
50	Exclude	protocol	Brushing the teeth 4 times a day rather than twice per day reduces the amount of bacterial colonisation in the upper respiratory tract of ventilated patients in ITU	2006
51	Exclude	protocol	The effect of oral care program on pulmonary infection in intensive care unit	2017
52	Exclude	protocol	The Effects of Mouthwash on Prevention of Pneumonia	2017
53	Exclude	protocol	The study of oral care methods of mechanically ventilated patients:prospective intervention study	2017
54	Exclude	protocol	Comparing the effect of persica and chlorhexidine on the prevention of ventilator Associated pneumonia in patient admitted in ICU	2017
55	Exclude	protocol	Impact of Nanosil and Chlorhexidine on ventilator associated pneumonia	2017
56	Exclude	protocol	Effectiveness of dental care for prevention of nosocomial respiratory tract infections among intensive care patients	2016
57	Exclude	protocol	The effect of systematic oral care on pulmonary infection in intensive care unit	2015
58	Exclude	protocol	Comparing the effect of Ortodentol and chlorhexidine mouthwashes 10% and /12 percent on oral hygiene intubated patients in intensive care units	2017
59	Exclude	protocol	The effect of mucoadhesive polymer gel containing chlorhexidine %0.2 in the prevention of ventilator-associated pneumonia	2016
60	Exclude	protocol	Mouthwash impact on oral hygiene ICU patients	2016
61	Exclude	protocol	The effect of green tea extract on oral lesions	2016
62	Exclude	protocol	Can a dental care intervention reduce the risk of death of patients treated in intensive care units? A clinical randomized study	2018
63	Exclude	protocol	Effect of Two Methods Mouth Wash (Chlorhexidine and Chlorhexidine Combined with Hydrogen Peroxide Solution) on Frequency of Oral Plaques and Ventilator-Associated Pneumonia in Patients Undergoing Mechanical Ventilation	2018
64	Exclude	protocol	The study of the frequency of oral care with macrogenome and its effect on ventilator associated pneumonia	2018
65	Exclude	protocol	Oral hygiene of intubated patients and mechanical ventilation: analysis of the cost and effectiveness of discarding and reuse of materials used in plaque control	2018
66	Exclude	protocol	Daily Oral Hygiene in Inpatients in Cardiology Unit	2018
67	Exclude	protocol	A Systematic Oral Care Program in Post-Mechanically Ventilated, Post-Intensive Care Patients	2019
68	Exclude	protocol	Comparative study of the effectiveness of mouthwash containing either ozone water or chlorhexidine in the prevention of oral lesions and ventilation associated pneumonia in mechanically ventilated patients	2015
69	Exclude	protocol	Comparison of the Antibacterial Effects of 0.2% Chlorhexidine, Matrica, and Normal Saline Mouthwashes in Hospitalized Patients in ICU	2012
70	Exclude	protocol	The effect of oral moisturizing gel on dry and mucous plaque formation in intubated patients admitted to a special section	2017
71	Exclude	protocol	the role of antifungal prophylaxis with oral nystatin in critically ill patients - ND	2008
72	Exclude	protocol	Comparison of the effect of echinacea and chlorhexidine mouthwashes on oral health of intubated patients in the Intensive Care Unit	2012
73	Exclude	protocol	Effect of implementing oral hygiene protocol on improving the dental plaque and gingival index in patients	2016
74	Exclude	protocol	Comprehensive moUth care and Postoperative PneumoniA (CUPPA)-a traineeled randomised controlled trial	2017
75	Exclude	protocol	Study of oral management for patients with intubation in ICU	2015
76	Exclude	protocol	Effects of Echinacea on Ventilator &ndash; Associated Pneumonia	2014
77	Exclude	protocol	Evaluation of effect of chlorhexidine on prevention of ventilator associated pneumonia	2018
78	Exclude	protocol	Clinical Trial to compare the effectiveness of Chlorhexidine at lower concentrations for Pneumonia development in ventilator assisted patients	2019
79	Exclude	protocol	The comparison effects of oral care with Salvadora persica chewing stick (miswak) and chlorhexidine mouthwash on the incidence of ventilator-associated pneumonia among patients hospitalized in intensive care units of Khatam Hospital in Zahedan, 2019	2019
80	Exclude	protocol	The effect of different mouthwashes on oral hygiene of patients using ventilator	2019
81	Exclude	protocol	Comparison three methods in Pneumonia in intensive care unit?	2019
82	Exclude	protocol	Effect of thyme Spray on oropharyngeal bacterial colonization	2019
83	Exclude	protocol	Effect of Propolis mouthwash on incidence of Pneumonia in hospitalized patient in critical care unit	2019
84	Exclude	protocol	The comparison of the effect of mouthwash with essence of chamomile and peppermint versus control group on the mouth hygiene of hospitalized patients under ventilator in ICU	2019
85	Exclude	protocol	Efficacy of Moraceae with chlorhexidine mouthwash on microbial flora of critically ill intubated patients	2019
86	Exclude	protocol	Efficacy of Mouth-rinse With Chlorhexidine for the Prevention of Ventilator-associated Infections in Intensive Care Unit	2019
87	Exclude	protocol	Effect of Improved Oral Hygiene to Prevent Pneumonia in Hospitalized Patients	2005
88	Exclude	protocol	Role of Oral Chlorhexidine Gel in Prevention of Ventilator Associated Pneumonia	2008
89	Exclude	protocol	Effects of Oral Care in the Neuroscience ICU	2007
90	Exclude	protocol	Chlorhexidine vs Lactobacillus Plantarum for Oral Care in Intubated ICU Patients	2010
91	Exclude	protocol	Effect of Chlorhexidine 0.2% in a mucoadhesive polymeric gel from Carbomer and HPC on prevention of ventilator associated pneumonia	2019
92	Exclude	protocol	The effect of mouthwash on the prevention of ventilator-acquired pneumonia	2019
93	Exclude	protocol	A survey of the effect of ozonated water mouthwash on oral health and incidence of ventilator-associated pneumonia in patients connected to mechanical ventilation	2019
94	Exclude	protocol	The Effectiveness of Echinacea, Listerine and Chlorhewidine mouthwashes on oral health and microbial flora	2019
95	Exclude	protocol	Oral hygiene in critically ill patients	2019
96	Exclude	protocol	Study for the Relationship between Oral Nursing Methods and Ventilator associated Pneumonia in Mechanical Ventilation Patients and the Establishment of Standard Oral Nursing	2019
97	Exclude	protocol	Dental care of critical patients and its influence on the modulation of the oral bacterial microbioma	2022
98	Exclude	protocol	The Effect of Solutions Used in Oral Care on Preventing Ventilator-Associated Pneumonia	2023
99	Exclude	protocol	The Efficacy of Adjuvant Oral Care in Prevention of Ventilator Associated Pneumonia	2023
100	Exclude	protocol	The Effectiveness of Oral Care With Chlorhexidine in Medical Intensive Care Unit	2023
101	Exclude	protocol	Dysbiosis in the oral cavity of patients undergoing invasive mechanical ventilation and receiving oral care, combined with antimicrobial photodynamic therapy	2023
102	Exclude	protocol	Oral Care With 3% Hydrogen Peroxide (Oroxidﾂｮ) in ICU - Effects on the Lower Airway Microbial Colonisation	2023
103	Exclude	protocol	Comparison of the effect of Thyme and Chlorhexidine glucosan mouthwash on oral health of ventilated patients in the intensive care unit	2023
104	Exclude	protocol	Satisfaction of the older people, caregivers and health personnel to use a suction toothbrush with tooth foam in cleaning the oral cavity of the dependent older people	2023
105	Exclude	protocol	Effects of adopting oral care without the use of antiseptics compared to oral hygiene with chlorhexidine on the occurrence of pneumonia in patients admitted to an intensive care unit	2022
106	Exclude	protocol	Effects of Using an Oral Care protocol on the Oral Status, Halitosis and Dry Mouth of Intubated Patients in Intensive Care Units	2014
107	Exclude	protocol	Effect of licorice mouthwash versus chlorhexidine mouthwash on oral health in intubated patients in intensive care unit	2023
108	Exclude	protocol	Investigating the effect of pomegranate skin mouthwash on oral hygiene and bacterial colonization of oral and tracheal intubated patients admitted to the intensive care units(ICUs)	2023
109	Exclude	protocol	?Assessing the effect of an oral hygiene protocol on ventilator associated pneumonia among the intubated patients hospitalized in Intensive care units	2022
110	Exclude	protocol	Comparison of the effect of 0.2% chlorhexidine solution and toothbrush in the prevention of oral lesions in intubated patients hospitalized in the intensive care unit	2023
111	Exclude	protocol	Comparative Study of The Effect of Botanical Extract Mouthwashes of Tea Tree Oil/Aloe vera and Chlorhexidine on Prevention of Ventilator-Associated Pneumonia in Admitted Patients in Intensive Care Unites	2022
112	Exclude	protocol	The effect of Katira mouthwash and chlorhexidine on gingivitis and dental plaque index	2023
113	Exclude	protocol	Effect evaluation of Suction tube toothbrush in oral care of ICU patients	2021
114	Exclude	protocol	Efficacy of A Novel RinSe Device to Reduce Oral Bacteria in Intubated IntEnsive CaRe Patients: a Pilot Study	2023
115	Exclude	protocol	The measurement of the bacterial amount dispersed to the pharynx by oral care for patients with orotracheal intubation	2023
116	Exclude	retracted article	[Prevention of mechanical ventilator-associated pneumonia: a comparison of two different oral hygiene methods].	2011
117	Exclude	retracted article	The Impact of Improved Oral Care Methods on the Oral Health of Patients Undergoing Transoral Mechanical Ventilation.	2022
118	Exclude	wrong control	Ventilator-associated pneumonia risk decreased by use of oral moisture gel in oral health care.	2014
119	Exclude	wrong control	Electric versus manual tooth brushing among neuroscience ICU patients: is it safe?	2011
120	Exclude	wrong control	Oral care intervention to reduce incidence of ventilator-associated pneumonia in the neurologic intensive care unit.	2008
121	Exclude	wrong control	The Impact of Chlorhexidine Mucoadhesive Gel in the Prevention of Ventilator-Associated Pneumonia: A Randomized Clinical Trial.	2023
122	Exclude	wrong intervention	Effect of oro-phayngeal povidone-iodine preventive oral care on ventilator-associated pneumonia in severe brain injury or cerebral haemorrhage patients: a multicentre randomized controlled trial for the SPIRIT-ICU study and AtlanRﾂ･'ea groups	2013
123	Exclude	wrong intervention	Effect of oral care protocol on dental and gingival plaque index in patients with endotracheal tube admitted to the intensive care unit	2021
124	Exclude	wrong intervention	The effect of zufa versus chlorhexidine gluconate mouthwashes on oral flora of patients under mechanical ventilation in the intensive care unit: a double-blind, randomized clinical trial	2019
125	Exclude	wrong intervention	Effect of antibiotic oral decontamination therapy compared to oral care with chlorhexidine in intubated ICU patients on prevention of IVAC and VAP	2019
126	Exclude	wrong intervention	Usage protocol study of Calendula officinalis compared to Chlorhexidine in oral hygiene of patients admitted in the intensive care unit	2020
127	Exclude	wrong intervention	The effect of combined mouth wash gentamycine, colistin and vancomycine in prevention of ventilator associated pneumonia in mechanical ventilatory patients admitted to intensive care unit: a randomized clinical trial	2020
128	Exclude	wrong intervention	Comparing the effects of orthodentol and chlorhexidine mouthwash on prevention of ventilator-associated pneumonia in patients of intensive care unit: a randomized controlled clinical trial	2020
129	Exclude	wrong intervention	Influence of different oral nursing methods on ventilator-associated pneumonia and oral infection in the patients undergoing mechanical ventilation	2007
130	Exclude	wrong intervention	A Comparison of Different Application Times of Oral Care on Colonies of Microorganisms and Oral Health Status on Intubated Patients	2015
131	Exclude	wrong intervention	Efficacy of Oral Care Protocols in the Prevention of Ventilator-Associated Pneumonia in Mechanically Ventilated Patients.	2022
132	Exclude	wrong intervention	Comparative Study of the Effect of Three Oral Care Protocols on Ventilator-Associated Pneumonia in Critically Ill Patients: A Clinical Trial.	2022
133	Exclude	wrong intervention	The influence of professional oral hygiene care on reducing ventilator-associated pneumonia in trauma intensive care unit patients.	2022
134	Exclude	wrong intervention	The effect of different concentrations of chlorhexidine on microbial colonization: A double-blinded randomized controlled study.	2022
135	Exclude	wrong intervention	Effect of 0.12% Chlorhexidine Use for Oral Care on Ventilator-Associated Respiratory Infections: A Randomized Controlled Trial.	2021
136	Exclude	wrong intervention	Effect of ozonated water and chlorhexidine mouthwash on oral health in critically ill patients on mechanical ventilation: A double-blind randomised clinical trial.	2021
137	Exclude	wrong intervention	Comparative efficacy of honey 12.5% and chlorhexidine 0.2% mouthwashes on the oropharyngeal bacterial colonization in mechanically-ventilated patients: a randomized controlled trial.	2020
138	Exclude	wrong intervention	Topical povidone iodine inhibits bacterial growth in the oral cavity of patients on mechanical ventilation: a randomized controlled study.	2020
139	Exclude	wrong intervention	Oropharyngeal Irrigation to Prevent Ventilator-Associated-Pneumonia: Comparing Potassium Permangenate with Chlorhexidine.	2018
140	Exclude	wrong intervention	Effect of Oral Care Program on Prevention of Ventilator-associated Pneumonia in Intensive Care Unit Patients: A Randomized Controlled Trial.	2018
141	Exclude	wrong intervention	Can probiotics be an alternative to chlorhexidine for oral care in the mechanically ventilated patient? A multicentre, prospective, randomised controlled open trial.	2018
142	Exclude	wrong intervention	Evaluating the Efficacy of Nanosil Mouthwash on the Preventing Pulmonary Infection in Intensive Care Unit: a Randomized Clinical Trial.	2018
143	Exclude	wrong intervention	The Effects of Aloe vera-Peppermint (Veramin) Moisturizing Gel on Mouth Dryness and Oral Health among Patients Hospitalized in Intensive Care Units: A Triple-Blind Randomized Placebo-Controlled Trial.	2018
144	Exclude	wrong intervention	Comparing the Effect of Echinacea and Chlorhexidine Mouthwash on the Microbial Flora of Intubated Patients Admitted to the Intensive Care Unit.	2017
145	Exclude	wrong intervention	Comparison of effects of chlorhexidine mouthwash versus stop-snoring mouthwash in prevention of ventilator-associated pneumonia	2018
146	Exclude	wrong intervention	Comparison the efficacy of herbal mouthwash with chlorhexidine on gingival index of intubated patients in Intensive Care Unit.	2016
147	Exclude	wrong intervention	Prospective, randomised, controlled study evaluating early modification of oral microbiota following admission to the intensive care unit and oral hygiene with chlorhexidine.	2017
148	Exclude	wrong intervention	Effects of oral care with glutamine in preventing ventilator-associated pneumonia in neurosurgical intensive care unit patients.	2017
149	Exclude	wrong intervention	Antimicrobial effects of chlorhexidine, matrica drop mouthwash (chamomile extract), and normal saline on hospitalized patients with endotracheal tubes.	2016
150	Exclude	wrong intervention	The Effect of Brushing with a Soft Toothbrush and Distilled Water on the Incidence of Ventilator-Associated Pneumonia in the Intensive Care Unit.	2016
151	Exclude	wrong intervention	Comparison of foam swabs and toothbrushes as oral hygiene interventions in mechanically ventilated patients: a randomised split mouth study.	2016
152	Exclude	wrong intervention	The impact of oral care on oral health status and prevention of ventilator-associated pneumonia in critically ill patients.	2017
153	Exclude	wrong intervention	Effects of hydrogen peroxide mouthwash on preventing ventilator-associated pneumonia in patients admitted to the intensive care unit.	2016
154	Exclude	wrong intervention	Effects of combination oral care on oral health, dry mouth and salivary pH of intubated patients: A randomized controlled trial.	2016
155	Exclude	wrong intervention	The Comparison of Chlorhexidine Solution and Swab With Toothbrush and Toothpaste Effect on Preventing Oral Lesions in Hospitalized Patients in Intensive Care Unit.	2015
156	Exclude	wrong intervention	The survey on implementation of evidence-based nursing in preventing ventilator-associated pneumonia and the effect observation.	2015
157	Exclude	wrong intervention	Effects of oral care solutions on mucous membrane integrity and bacterial colonization.	2014
158	Exclude	wrong intervention	Comparison of the antibacterial effects of matrica & Persica驍・ｽ｢ and chlorhexidine gluconate mouthwashes in mechanically ventilated ICU patients: a double blind randomized clinical trial.	2013
159	Exclude	wrong intervention	Effect of oropharyngeal povidone-iodine preventive oral care on ventilator-associated pneumonia in severely brain-injured or cerebral hemorrhage patients: a multicenter, randomized controlled trial.	2014
160	Exclude	wrong intervention	Antibiotics versus antiseptic and placebo in the prevention of oropharyngeal infection in ICU. Comparative study. MEZLA DE ANTIBIOTICOS VS ANTISEPTICO Y PLACEBO EN LA PREVENCION DE LA INFECCION OROFARINGEA EN UCI. ESTUDIO COMPARATIVO	1991
161	Exclude	wrong intervention	Comparison of antibacterial effects of oral rinses chlorhexidine and herbal mouth wash in patients admitted to intensive care unit.	2012
162	Exclude	wrong intervention	Effects of a standard versus comprehensive oral care protocol among intubated neuroscience ICU patients: results of a randomized controlled trial.	2012
163	Exclude	wrong intervention	Chlorhexidine decreases the risk of ventilator-associated pneumonia in intensive care unit patients: a randomized clinical trial.	2012
164	Exclude	wrong intervention	The effects of an oral care practice on incidence of pneumonia among ventilator patients in ICUs of selected hospitals in Isfahan, 2010.	2012
165	Exclude	wrong intervention	Brushing teeth with purified water to reduce ventilator-associated pneumonia.	2011
166	Exclude	wrong intervention	Early, single chlorhexidine application reduces ventilator-associated pneumonia in trauma patients.	2011
167	Exclude	wrong intervention	Randomized controlled trial of toothbrushing to reduce ventilator-associated pneumonia pathogens and dental plaque in a critical care unit.	2011
168	Exclude	wrong intervention	Chlorhexidine, toothbrushing, and preventing ventilator-associated pneumonia in critically ill adults.	2009
169	Exclude	wrong intervention	Use of the probiotic Lactobacillus plantarum 299 to reduce pathogenic bacteria in the oropharynx of intubated patients: a randomised controlled open pilot study.	2008
170	Exclude	wrong intervention	[Less ventilator-associated pneumonia after oral decontamination with chlorhexidine; a randomised trial].	2008
171	Exclude	wrong intervention	Duration of action of a single, early oral application of chlorhexidine on oral microbial flora in mechanically ventilated patients: a pilot study.	2004
172	Exclude	wrong intervention	Prevention of ventilator-associated pneumonia by oral decontamination: a prospective, randomized, double-blind, placebo-controlled study.	2001
173	Exclude	wrong intervention	Preintubation application of oral chlorhexidine does not provide additional benefit in prevention of early-onset ventilator-associated pneumonia	2015
174	Exclude	wrong intervention	The Effect of Oral Care with Versus Chlorhexidine on the Incidence of Ventilator-Associated Pneumonia: A Clinical Trial Study.	2019
175	Exclude	wrong intervention	・假ｽｨ・假ｽｱ・假ｽｱ・假ｽｳ・帙・・假ｽｪ・假ｽｧ・假ｽｫ・幃姐・ｱ ・假ｽｯ・吶・・ｧ・吶・・ｴ・咏ｶｭ髮・・・假ｽｧ・夲ｽｩ・幃寐繝ｻ・ｧ・假ｽｳ・吶・・假ｽｨ・假ｽｱ ・假ｽｴ・幃寐逡擾ｽｹ ・呻ｽｾ・吶・逡ｰ繝ｻ逡ｰ繝ｻ繝ｻ・咏撫・ｧ・假ｽｨ・假ｽｳ・假ｽｪ・吶・・假ｽｨ・吶・・咏焚繝ｻ・ｪ・幃寐繝ｻ・ｧ・假ｽｪ・咏撫・ｱ ・假ｽｯ・假ｽｱ ・假ｽｨ・幃寐繝ｻ・ｧ・假ｽｱ・假ｽｧ・吶・・假ｽｨ・假ｽｮ・假ｽｴ遯ｶ髮・・・ｧ・帙・・吶・・ｱ・假ｽｧ・吶⊆・ｨ・假ｽｪ ・咏ｶｭ鬘ｧ菫帙・	2015
176	Exclude	wrong intervention	・吶・縺ｺ・ｧ・幃姐・ｳ・吶・・假ｽｯ・吶・・假ｽｱ・咏撫・ｴ ・假ｽｴ・假ｽｳ・假ｽｪ・假ｽｴ・咏ｶｭ繝ｻ・假ｽｯ・吶・・ｧ・吶・・假ｽｨ・假ｽｧ ・吶・・假ｽｨ・假ｽｯ・咏焚繝ｻ・吶・・ｳ・咏撫・ｧ・夲ｽｩ ・假ｽｯ・假ｽｱ ・假ｽｧ・幃姐・ｬ・假ｽｧ・假ｽｯ ・呻ｽｾ・吶・逡ｰ繝ｻ逡ｰ繝ｻ繝ｻ・吶・・ｱ・假ｽｪ・假ｽｨ・假ｽｷ ・假ｽｨ・假ｽｧ ・咏焚繝ｻ・ｪ・幃寐繝ｻ・ｧ・假ｽｪ・咏撫・ｱ ・假ｽｯ・假ｽｱ ・假ｽｨ・幃寐繝ｻ・ｧ・假ｽｱ・假ｽｧ・吶・・假ｽｨ・假ｽｮ・假ｽｴ ・吶・・ｱ・假ｽｧ・吶⊆・ｨ・假ｽｪ遯ｶ髮・・・ｧ・帙・・咏ｶｭ鬘ｧ菫帙・ ・幃｡ｧ・ｩ ・夲ｽｩ・假ｽｧ・假ｽｱ・假ｽ｢・假ｽｲ・吶・・ｧ・幃ｼ薙・・假ｽｨ・假ｽｧ・吶・髮・・繝ｻ・假ｽｪ・假ｽｵ・假ｽｧ・假ｽｯ・吮冠繝ｻ・假ｽｴ・假ｽｯ・吶・・假ｽｯ・吶・・夲ｽｯ・假ｽｱ・咏焚繝ｻ繝ｻ・幃｡ｧ・ｩ ・假…	2016
177	Exclude	wrong intervention	・吶・縺ｺ・ｧ・幃姐・ｳ・吶・_x001A_鮠薙・・假ｽｪ・假ｽｧ・假ｽｫ・幃姐・ｱ ・夲ｽｩ・吶・・ｱ・吶・・ｯ・假ｽｲ・幃姐・ｯ・幃寐繝ｻ・吶・・吶・・ｳ・咏撫・ｧ・夲ｽｩ ・假ｽｲ・假ｽｯ・吶・・假ｽｯ・假ｽｱ ・呻ｽｾ・幃姐・ｴ・夲ｽｯ・幃姐・ｱ・帙・・假ｽｧ・假ｽｲ ・呻ｽｾ・吶・逡ｰ繝ｻ逡ｰ繝ｻ繝ｻ・吶・・ｧ・假ｽｴ・帙・・假ｽｧ・假ｽｲ ・咏焚繝ｻ・ｪ・幃寐繝ｻ・ｧ・假ｽｪ・咏撫・ｱ	2016
178	Exclude	wrong intervention	Comparison of clinical efficacy of three kinds of oral care methods of mechanical ventilation patients with orotracheal intubation.	2015
179	Exclude	wrong intervention	Effect of chlorhexidine oral spray versus mechanical toothbrushing and chlorhexindine rinse in decreasing ventilator associated pneumonia in critically ill adults.	2010
180	Exclude	wrong intervention	Evaluation of the Effects of Oronasal Versus Oral Disinfections with Chlorhexidine on Clinical Criteria of Ventilator-associated Pneumonia.	2016
181	Exclude	wrong intervention	Investigating the Effect of Selective Oropharyngeal Decontamination Using Topical Antibiotics on Oropharyngeal and Tracheal Colonization in Trauma Patients Admitted to the Intensive Care Units of Zahedan, Iran: A Clinical Trial Study.	2018
182	Exclude	wrong intervention	Effect of clove mouthwash on the incidence of ventilator-associated pneumonia in intensive care unit patients: a comparative randomized triple-blind clinical trial.	2023
183	Exclude	wrong intervention	Efficacy of Moraceae with chlorhexidine mouthwash on the microbial flora of critically ill intubated patients: a randomized controlled pilot study.	2022
184	Exclude	wrong intervention	Reduce the risk of ventilator-associated pneumonia in ICU patients by Ozonated water mouthwash: A double-blind randomized clinical trial.	2023
185	Exclude	wrong intervention	Impact of Rose Water Mouthwash on Prevention of Ventilator-Associated Pneumonia in Intensive Care Unit: A Randomized Controlled Trial.	2023
186	Exclude	wrong intervention	Effectiveness of supervised implementation of an oral health care protocol on ventilator-associated pneumonia patients in intensive care units: a double-blind multicenter randomized controlled trial.	2023
187	Exclude	wrong intervention	Influence of oral comprehensive nursing intervention on mechanically ventilated patients in ICU: a randimized controlled study.	2023
188	Exclude	wrong intervention	The Effect of Zataria multiflora Boiss. Mouthwash on the Oral Microbial Load in Patients under Mechanical Ventilation: A Randomized Controlled Trial.	2022
189	Exclude	wrong intervention	The Difference in Mouthwash Side Effects of Persica and Chlorhexidine for Preventing Ventilator-induced Pneumonia among Patients Admitted to the Intensive Care Unit	2023
190	Exclude	wrong intervention	The Effect of Preoperative Oral Chlorhexidine Rinse on Ventilator Associated Pneumonia and ICU Mortality After Open Heart Surgery	2021
191	Exclude	wrong intervention	The effect of alkalinization of oral cavity by sodium bicarbonate mouth wash to decrease ventilator-associated pneumonia in traumatic brain injury patients: a prospective randomized controlled study	2022
192	Exclude	wrong intervention	Prevention of ventilator-associated pneumonia by a nose care program combining with oral care among patients hospitalized in intensive care units: a single-blind randomized controlled trial	2024
193	Exclude	wrong population	Toothpaste mouth care for critically ill patients	1997
194	Exclude	wrong population	Evaluation on the oral nursing effect of homemade oral care solution in bedridden critically ill patient	2015
195	Exclude	wrong population	Effectiveness and clinical benefit of a therapy of combined non-pharmaceutical Traditional Chinese Medicine for knee osteoarthritis: a randomized controlled study.	2020
196	Exclude	wrong population	Outcomes of an Oral Care Protocol in Postmechanically Ventilated Patients.	2016
197	Exclude	wrong population	Reduced occurrence of ventilator-associated pneumonia after cardiac surgery using preoperative 0.2% chlorhexidine oral rinse: results from a single-centre single-blinded randomized trial.	2015
198	Exclude	wrong population	Effectiveness of a dental care intervention in the prevention of lower respiratory tract nosocomial infections among intensive care patients: a randomized clinical trial.	2014
199	Exclude	wrong population	Evaluation of different methods for removing oral biofilm in patients admitted to the intensive care unit.	2014
200	Exclude	wrong population	Effect of an oral hygienic care program for stroke patients in the intensive care unit.	2014
201	Exclude	wrong population	The impact of oral health and 0.2% chlorhexidine oral gel on the prevalence of nosocomial infections in surgical intensive-care patients: a randomized placebo-controlled study.	2010
202	Exclude	wrong population	Effectiveness of oral rinse with chlorhexidine in preventing nosocomial respiratory tract infections among intensive care unit patients.	2009
203	Exclude	wrong population	Oropharyngeal cleansing with 0.2% chlorhexidine for prevention of nosocomial pneumonia in critically ill patients: an open-label randomized trial with 0.01% potassium permanganate as control.	2009
204	Exclude	wrong population	Chlorhexidine gluconate 0.12% oral rinse reduces the incidence of total nosocomial respiratory infection and nonprophylactic systemic antibiotic use in patients undergoing heart surgery.	1996
205	Exclude	wrong population	[Mouth care in intubated patients with nothing-by-mouth diet in an in tensive care unit].	1995
206	Exclude	wrong publicationtype	Aloe vera-Peppermint Gel (Veramin): An Effective Treatment for Mouth Dryness Among ICU Patients.	2020
207	Exclude	wrong publicationtype	Oral hygiene in intensive care unit patients with photodynamic therapy: study protocol for randomised controlled trial.	2017
208	Exclude	wrong publicationtype	Toothbrushing for critically ill mechanically ventilated patients: a duplicated trial included?	2013
209	Exclude	wrong publicationtype	Modest reduction in risk for ventilator-associated pneumonia in critically ill patients receiving mechanical ventilation following topical oral chlorhexidine.	2012
210	Exclude	wrong publicationtype	Effect of oral care interventions on dental plaque in mechanically ventilated ICU adults.	2007
211	Exclude	wrong publicationtype	Modest Reduction in Risk for Ventilator-Associated Pneumonia in Critically ill Patients Receiving Mechanical Ventilation Following Topical Oral Chlorhexidine...Chlorhexidine, toothbrushing, and preventing ventilator-associated pneumonia in critically ill adults. Munro CL, Grap MJ, Jones DJ, McClish DK, Sessler CN. Am J Crit Care 2009;18:428-37.	2012
212	Exclude	wrong publicationtype	Oral decontamination with chlorhexidine reduced ventilator associated pneumonia in patients needing mechanical ventilation for greater than or equal to 48 hours.	2007
213	Exclude	wrong studydesign	The effects of different oral care protocols on mucosal change in orally intubated patients from an intensive care unit	2011
214	Exclude	wrong studydesign	The impact of a simple, low-cost oral care protocol on ventilator-associated pneumonia rates in a surgical intensive care unit	2009
215	Exclude	wrong studydesign	Impact of oral chlorhexidine de-adoption and implementation of an oral care bundle on mortality for mechanically ventilated adults: a stepped wedge cluster randomized controlled trial	2020
216	Exclude	wrong studydesign	Chlorhexidine oral topical application for critical patients: savior or killer?	2019
217	Exclude	wrong studydesign	Oral mucositis as a pathway for fatal outcome among critically ill patients exposed to chlorhexidine: post hoc analysis of a randomized clinical trial.	2019
218	Exclude	wrong studydesign	Removal of oral secretion prior to position change can reduce the incidence of ventilator-associated pneumonia for adult ICU patients: a clinical controlled trial study.	2009
219	Exclude	wrong studydesign	Effects of daily oral care with 0.12% chlorhexidine gluconate and a standard oral care protocol on the development of nosocomial pneumonia in intubated patients: a pilot study.	2006
220	Exclude	wrong studydesign	Oral hygiene in intubated patients.	1990
221	Exclude	wrong studydesign	The Effects of Oral Care Protocol on the Incidence of Ventilation-Associated Pneumonia in Selected Intensive Care Units in Jordan.	2019
222	Exclude	wrong studydesign	The risk of microaspiration during oral care in mechanically ventilated patients: A randomised cross-over study comparing two different suction protocols.	2021
223	Exclude	wrong studydesign	Intensive care nurses' opinions and practice for oral care of mechanically ventilated patients.	2013
224	Exclude	wrong studydesign	The effect of oral care using honey as an additional topical agent on oral health status of intubated patients in the intensive care unit.	2022
225	Include	wrong Outcome	Evaluation of brushing efficiency in reducing oral microbiota in mechanically ventilated patients admitted to an intensive care unit.	2024
226	Include		Oral decontamination techniques and ventilator-associated pneumonia.	2017
227	Include		The effects of oral rinse with 0.2% and 2% chlorhexidine on oropharyngeal colonization and ventilator associated pneumonia in adults' intensive care units.	2017
228	Include		Impact of oral hygiene involving toothbrushing versus chlorhexidine in the prevention of ventilator-associated pneumonia: a randomized study.	2017
229	Include		The use of 2% chlorhexidine gel and toothbrushing for oral hygiene of patients receiving mechanical ventilation: effects on ventilator-associated pneumonia.	2012
230	Include		A comparison of Listerineﾃつｮ and sodium bicarbonate oral cleansing solutions on dental plaque colonisation and incidence of ventilator associated pneumonia in mechanically ventilated patients: a randomised control trial.	2013
231	Include		Ventilator-associated pneumonia with or without toothbrushing: a randomized controlled trial.	2012
232	Include		Effects of three approaches to standardized oral hygiene to reduce bacterial colonization and ventilator associated pneumonia in mechanically ventilated patients: a randomised control trial.	2011
233	Include		A randomized trial of chlorhexidine gluconate on oral bacterial pathogens in mechanically ventilated patients.	2009
234	Include		A randomized trial of dental brushing for preventing ventilator-associated pneumonia.	2009
235	Include		Oral decontamination with chlorhexidine reduces the incidence of ventilator-associated pneumonia.	2006
236	Include		Effect of gingival and dental plaque antiseptic decontamination on nosocomial infections acquired in the intensive care unit: a double-blind placebo-controlled multicenter study.	2005
237	Include		Effects of dental plaque antiseptic decontamination on bacterial colonization and nosocomial infections in critically ill patients.	2000

## Sheet: 3 manual search
no	initial_judge	reason	final_judge	reason	title	year
1	Exclude	not retrieved	-		Application of different mouthwashes in oral nursing for patients with orotracheal intubation.	2012
2	Exclude	not retrieved	-		Effect of modified oral nursing method on the patients with orotracheal intubation.	2012
3	Include		Exclude	wrong intervention	Bacteriostasis effect of oral administration of chlorhexidine on patients with mechanical ventilation and prevention and treatment of ventilator - associated pneumonia.	2019
