# Supplementary material for: Comparative efficacy of various oral hygiene care methods in preventing ventilator-associated pneumonia in critically ill patients: A systematic review and network meta-analysis
Source: PLoS One. 2024 Dec 13;19(12):e0313057. doi: 10.1371/journal.pone.0313057 (PMC11642986; doi:10.1371/journal.pone.0313057)
Supplement: S2 Table — (XLSX) [file pone.0313057.s007.xlsx]

## Sheet: S2 table
Study imfomation					Domain 1. Randomization process					Domain 2. Deviations from intended interventions									Domain 3. Mising outcome data						Domain 4. Measurement of the outcome							Domain 5. Selection of the reported result						Domain 6. Overall Bias
Study	Experimental	Comparator	Outcome	Sources	1.1	1.2	1.3	1.0 Algorithm result	1.0 Assessor's Judgement	2.1	2.2	2.3	2.4	2.5	2.6	2.7	2.0 Algorithm result	2.0 Assessor's Judgement	3.1	3.2	3.3	3.4	3.0 Algorithm result	3.0 Assessor's judgement	4.1	4.2	4.3	4.4	4.5	4.0 Algorithm result	4.0 Assessor's Judgement	5.1	5.2	5.3	5.0 Algorithm result	5.0 Assessor's Judgement	5.0 General note	Algorithm's overall Judgement	Assessor's overall Judgement
Chacko	CHX0.2%＋Br	CHX0.2％＋swab	Incidence of VAP	Journal article(s)	Y	Y	N	Low	Low	PY	Y	N	NA	NA	NI	N	Some concerns	Low	Y	NA	NA	NA	Low	Low	N	PN	PY	PY	PY	High	High	NI	NI	NI	Some concerns	Some concerns	no protocol	High	High
Zand	CHX0.2%＋Br	CHX2%＋Br	Incidence of VAP	Journal article(s); Non-commercial trial registry record (e.g. ClinicalTrials.gov record)	Y	NI	N	Some concerns	Low	PN	PN	NA	NA	NA	PY	NA	Low	Low	Y	NA	NA	NA	Low	Low	PN	PN	PN	NA	NA	Low	Low	Y	N	N	Low	Low		Low	Low
Lacerda	CHX0.12％ gel＋Br	CHX0.12％+swab	Incidence of VAP	Journal article(s); Non-commercial trial registry record (e.g. ClinicalTrials.gov record)	Y	Y	N	Low	Low	PY	PY	PN	NA	NA	Y	NA	Low	Low	Y	NA	NA	NA	Low	Low	N	PN	N	NA	NA	Low	Low	Y	N	N	Low	Low		Low	Low
Meinberg	CHX2%gel＋Br	placebo＋Br	Incidence of VAP	Journal article(s)	PY	Y	N	Low	Low	PN	N	NA	NA	NA	Y	NA	Low	Low	Y	NA	NA	NA	Low	Low	N	PN	PN	NA	NA	Low	Low	N	NI	NI	Some concerns	Some concerns	no protcol	Some concerns	Some concerns
Berry2013	sodium bicarbonate+Br	sterile water+Br	Incidence of VAP	Journal article(s)	Y	PY	N	Low	Low	PY	PY	Y	PY	PY	Y	NA	Some concerns	Low	PY	NA	NA	NA	Low	Low	N	PN	N	NA	NA	Low	Low	NI	NI	NI	Some concerns	Some concerns	no protocol	Some concerns	Some concerns
	Listerine+Br	sterile water+Br	Incidence of VAP	Journal article(s)	Y	PY	N	Low	Low	PY	PY	Y	PY	PY	Y	NA	Some concerns	Low	PY	NA	NA	NA	Low	Low	N	PN	N	NA	NA	Low	Low	NI	NI	NI	Some concerns	Some concerns	no protocol	Some concerns	Some concerns
	sodium bicarbonate+Br	Listerine+Br	Incidence of VAP	Journal article(s)	Y	PY	N	Low	Low	PY	PY	PN	NA	NA	Y	NA	Low	Low	PY	NA	NA	NA	Low	Low	N	PN	N	NA	NA	Low	Low	NI	NI	NI	Some concerns	Some concerns	no protocol	Some concerns	Some concerns
Lorente	CHX0.12%+Br	CHX0.12%	Incidence of VAP	Journal article(s); Non-commercial trial registry record (e.g. ClinicalTrials.gov record)	Y	PY	N	Low	Low	Y	Y	PN	NA	NA	PY	NA	Low	Low	Y	NA	NA	NA	Low	Low	N	PN	N	NA	NA	Low	Low	PY	N	N	Low	Low		Low	Low
Berry2011	sterile water＋Br	sodium bicarbonate＋Br	Incidence of VAP	Journal article(s)	PY	Y	N	Low	Low	PY	Y	PY	PY	PY	Y	NA	Some concerns	Some concerns	Y	NA	NA	NA	Low	Low	N	PN	N	NA	NA	Low	Low	N	NI	NI	Some concerns	Some concerns	no protocol	Some concerns	Some concerns
	sodium bicarbonate＋Br	CHX0.2%＋Br	Incidence of VAP	Journal article(s)	PY	Y	N	Low	Low	PY	Y	PY	PY	PY	Y	NA	Some concerns	Some concerns	Y	NA	NA	NA	Low	Low	N	PN	N	NA	NA	Low	Low	N	NI	NI	Some concerns	Some concerns	no protocol	Some concerns	Some concerns
	CHX0.2%＋Br	sterile water＋Br	Incidence of VAP	Journal article(s)	PY	Y	N	Low	Low	PY	Y	PY	PY	PY	Y	NA	Some concerns	Some concerns	Y	NA	NA	NA	Low	Low	N	PN	N	NA	NA	Low	Low	N	NI	NI	Some concerns	Some concerns	no protocol	Some concerns	Some concerns
Scannapieco	CHX0.12%＋Br	placebo＋Br	Incidence of VAP	Journal article(s); Non-commercial trial registry record (e.g. ClinicalTrials.gov record)	Y	Y	N	Low	Low	N	N	NA	NA	NA	Y	NA	Low	Low	Y	NA	NA	NA	Low	Low	N	N	N	NA	NA	Low	Low	Y	N	N	Low	Low		Low	Low
Pobo	CHX0.12％＋Br	CHX0.12％	Incidence of VAP	Journal article(s); Non-commercial trial registry record (e.g. ClinicalTrials.gov record)	Y	Y	N	Low	Low	PY	Y	PN	NA	NA	PY	NA	Low	Low	Y	NA	NA	NA	Low	Low	N	PN	N	NA	NA	Low	Low	PY	N	N	Low	Low		Low	Low
Koeman	CHX2%gel	placebo	Incidence of VAP	Journal article(s)	Y	PY	N	Low	Low	N	PN	NA	NA	NA	PY	NA	Low	Low	Y	NA	NA	NA	Low	Low	N	N	N	NA	NA	Low	Low	NI	NI	NI	Some concerns	Some concerns	no protcol	Some concerns	Some concerns
Fourrier2005	CHX0.2%gel	placebo	Incidence of VAP	Journal article(s)	Y	Y	N	Low	Low	N	N	NA	NA	NA	Y	NA	Low	Low	Y	NA	NA	NA	Low	Low	N	N	N	NA	NA	Low	Low	PY	N	N	Low	Low		Low	Low
Fourrier2000	CHX0.2％gel	placebo	Incidence of VAP	Journal article(s)	Y	PY	N	Low	Low	PY	PY	PN	NA	NA	Y	NA	Low	Low	Y	NA	NA	NA	Low	Low	N	PN	PN	NA	NA	Low	Low	NI	NI	NI	Some concerns	Some concerns	no protocol	Some concerns	Some concerns
