# Supplementary material for: Comparative efficacy of various oral hygiene care methods in preventing ventilator-associated pneumonia in critically ill patients: A systematic review and network meta-analysis
Source: PLoS One. 2024 Dec 13;19(12):e0313057. doi: 10.1371/journal.pone.0313057 (PMC11642986; doi:10.1371/journal.pone.0313057)
Supplement: S4 Table — (XLSX) [file pone.0313057.s009.xlsx]

## Sheet: S4 table
Name of Data Extractors	Date	authors	year	country	intervention	gel	brushing	control	gel	brushing	n_participants_randomised	n_evaluated	i_vap	i_total	c_vap	c_total	blind_assessor_vap	i_age	c_age	i_males（％）	c_males（％）	total_males（％）	severity_score	i_severity	c_severity	type_icu	i_frequency(per_d)	c_frequency
Sachika Yamakita & Sachi Niiyama	2024-04-05	Chacko	2017	South India	CHX02	NI	1	CHX02	NI	0	212	206	5	104	7	102	0	41.02±17.78	45.91±18.38	45 (44.1%)	70 (67.3%)		NI	NI	NI	medical ICU of tertiary care centre	3	3
Sachika Yamakita & Sachi Niiyama	2024-04-05	Zand	2017	Iran	CHX02	0	1	CHX2	0	1	114	114	13	57	3	57	1	45.43±2.95	44.45±2.72	NA(No significant difference)	NA(No significant difference)	0.807	Apache IV	61.33±2.54	56.01±2.46	trauma, surgery, neurosurgery, and general ICUs	2	2
Sachika Yamakita & Sachi Niiyama	2024-04-05	Lacerda	2017	Brazil	CHX012	1	1	CHX012	0	0	213	213	17	105	28	108	1	59.4±14.5	63.2±14.5	51 (48,6%)	54 (50,0%)		APACHE II	21.9±7.5	22.2±7.7	Clinical/Surgical and Cardiology Intensive Care Units (ICU)	2	2
Sachika Yamakita & Sachi Niiyama	2024-04-05	Meinberg	2012	Brazil	CHX2	1	1	placebo	1	1	52	52	18	28	11	24	1	40.1±14.6	41.0±19.0	NI	NI	NI	APACHE II	17.9±4.5	16.7±6.8	the Medical-Surgical Intensive Care Unit	4	4
Sachika Yamakita & Sachi Niiyama	2024-04-05	Berry	2013	Australia	sodium bicarbonate	0	1				398	398	6	133			1	54.93±19.5		79(59.4)		B	APACHEmean(SD)	21.38(8.0)		medical-surgical ICU	3
Sachika Yamakita & Sachi Niiyama	2024-04-05				sterile wate	0	1				398	398	6	138				58.82±16.7		84(60.9)		A	APACHEmean(SD)	20.86(7.7)		medical-surgical ICU		3
Sachika Yamakita & Sachi Niiyama	2024-04-05				Listerine	0	1				398	398	6	127				59.96±18.0		73(57.5)		C	APACHEmean(SD)	21.21(8.0)		medical-surgical ICU	3
Sachika Yamakita & Sachi Niiyama	2024-04-05	Lorente	2012	Spain	CHX012	NI	1	CHX012	NI	0	436	436	21	217	24	219	1	61.0±15.6	60.4±16.6	146 (67.3%)	145 (66.2%)		APACHE Ⅱ	17.88±8.84	19.16±9.88	medical-surgical ICU of tertiary hospital	3	3
Sachika Yamakita & Sachi Niiyama	2024-04-05	Berry	2011	Australia	sodium bicarbonate	0	1				225	109	4	33			1	60.4±17.5		42(55.3%)		B	APACHE, mean (SD)	22.0 (7.5)		surgical-medical ICU	3
Sachika Yamakita & Sachi Niiyama	2024-04-05				sterile wate	0	1				225	109	1	43				59.1±18.1		44(56.4%)		A	APACHE, mean (SD)	21.64 (7.8)		surgical-medical ICU		3
Sachika Yamakita & Sachi Niiyama	2024-04-05				CHX02	0	1				225	109	4	33				58.2±19.4		35(49.3%)		C	APACHE, mean (SD)	22.8 (7.8)		surgical-medical ICU	3
Sachika Yamakita & Sachi Niiyama	2024-04-05	Scannapieco	2009	USA	①CHX012	0	1				175	175	7	58			1	44.8 ± 19.9		43(74％)			APACHE (baseline)	18.5 ± 4.1		trauma ICU of level 1 regional center	1	1
Sachika Yamakita & Sachi Niiyama	2024-04-05				placebo	0	1				175	175	12	59				50.0 ± 22.5		36(61％)			APACHE (baseline)	19.1 ± 6.1		trauma ICU of level 1 regional center		2
Sachika Yamakita & Sachi Niiyama	2024-04-05				②CHX012	0	1				175	175	7	58				47.6 ± 19.1		44(75.9％)			APACHE (baseline)	19.7 ± 6.1		trauma ICU of level 1 regional center	2	0
Sachika Yamakita & Sachi Niiyama	2024-04-05	Pobo	2009	Spain	CHX012	NI	1	CHX012	NI	0	147	147	15	74	18	73	1	55.3±17.9	52.6±17.2	49 (66.2)	46 (63.0)		APACHE II score at ICU admission	18.8±7.1	18.7±7.3	medical-surgicalICU	3	3
Sachika Yamakita & Sachi Niiyama	2024-04-05	Koeman	2006	Netherlands	CHX2	1	0	placebo	1	0	385(COL128)	257	13	127	23	130	1	60.9±15.3	62.1±15.9	66 (52)	93 (72)		APACHE II score	22.2±7.02	21.8±7.43	two university hospitals (two mixed andtwo surgical ICUs) and three general hospitals (all mixed ICUs)	4	4
Sachika Yamakita & Sachi Niiyama	2024-04-05	Fourrier	2005	France	CHX02	1	0	placebo	1	0	228	228	13	114	12	114	1	61.0±14.7	61.1±14.9	83 (72.8%)	73 (64.0%)		SAPS II on day 0	45.2±17.5	45.0±17.5	Six ICUs: three in university hospitals and three in general hospitals	3	3
Sachika Yamakita & Sachi Niiyama	2024-04-05	Fourrier	2000	France	CHX02	1	0	placebo	1	0	60	60	5	30	18	30	1	51.2±15.2	50.4±15.5	19(63.3%)	19(63.3%)		SAPS II	37±15	33±13	tertiary-care medical-surgical ICU	3	4
Sachika Yamakita & Sachi Niiyama	2024-04-05	Santos	2024	Brazil	CHX012	NI	0	CHX012	NI	1		90	NI	45	NI	45	NI	63	65	25 (55.0)	31 (69.0)		NI	NI	NI	general medicine ICUs
